# Supplementary material for: 2,4-Bis(4-eth­oxy­phen­yl)-1-methyl-3-aza­bicyclo­[3.3.1]nonan-9-one
Source: Acta Crystallogr Sect E Struct Rep Online. 2012 Sep 26;68(Pt 10):o2999. doi: 10.1107/S1600536812039840 (PMC3470358; doi:10.1107/S1600536812039840)
Supplement: Supplementary file 1 [file e-68-o2999-sup1.cif]

##############################################################################
#                                                                            #
# This CIF contains the data in a paper accepted for publication in          #
# Acta Crystallographica Section E. It conforms to the requirements of       #
# Notes for Authors for Acta Crystallographica Section E, and has been       #
# peer reviewed under the auspices of the IUCr Commission on Journals.       #
#                                                                            #
# Full details of the Crystallographic Information File format               #
# are given in the paper "The Crystallographic Information File (CIF):       #
# a New Standard Archive File for Crystallography" by S. R. Hall, F. H.      #
# Allen and I. D. Brown [Acta Cryst. (1991), A47, 655-685].                  #
#                                                                            #
# The current version of the core CIF dictionary is obtainable from          #
# ftp://ftp.iucr.org/pub/cif_core.dic.                                       #
#                                                                            #
# Software is freely available for graphical display of the structure(s)     #
# in this CIF. For information consult the CIF software page                 #
# http://www.iucr.org/resources/cif/software.                                #
#                                                                            #
# This file may be used for bona fide research purposes within the           #
# scientific community so long as proper attribution is given to the journal # 
# article from which it was obtained.                                        #
#                                                                            #
##############################################################################
data_global
_audit_creation_method     'SHELXL-97'
_journal_data_validation_number     ?
_journal_date_recd_electronic     2012-09-15
_journal_date_accepted     2012-09-19
_journal_name_full     'Acta Crystallographica, Section E'
_journal_year     2012
_journal_volume     68
_journal_issue     10
_journal_page_first     o2999
_journal_page_last     o2999
_journal_paper_category     QO
_journal_paper_doi     10.1107/S1600536812039840
_journal_coeditor_code     BQ2375
_publ_contact_author_name     'Paramasivam Parthiban'
_publ_contact_author_address
;
Department of Biomedicinal Chemistry
Inje University
Gimhae, Gyeongnam 621 749, Republic of Korea
;
_publ_contact_author_email     parthisivam@yahoo.co.in
_publ_contact_author_fax     '  '
_publ_contact_author_phone     '+82-55-320-3224'
_publ_section_title
;
2,4-Bis(4-ethoxyphenyl)-1-methyl-3-azabicyclo[3.3.1]nonan-9-one
;
loop_
    _publ_author_name
    _publ_author_address
    'Dong Ho Park'
;     Department of Biomedicinal Chemistry
      Inje University
      Gimhae, Gyeongnam 621 749, Republic of Korea
;
    'V. Ramkumar'
;     Department of Chemistry
      IIT Madras, Chennai 600 036
      TamilNadu, India
;
    'P. Parthiban'
;     Department of Biomedicinal Chemistry
      Inje University
      Gimhae, Gyeongnam 621 749, Republic of Korea
;
data_I
_audit_creation_method     SHELXL-97
_chemical_name_systematic
;
2,4-Bis(4-ethoxyphenyl)-1-methyl-3-azabicyclo[3.3.1]nonan-9-one
;
_chemical_name_common     ?
_chemical_formula_moiety     'C25 H30 N O3'
_chemical_formula_sum     'C25 H30 N O3'
_chemical_formula_iupac     'C25 H30 N O3'
_chemical_formula_weight     392.50
_chemical_melting_point     ?
_symmetry_cell_setting     orthorhombic
_symmetry_space_group_name_H-M     'P n m a'
_symmetry_space_group_name_Hall     '-P 2ac 2n'
loop_
    _symmetry_equiv_pos_as_xyz
    'x, y, z'
    '-x+1/2, -y, z+1/2'
    '-x, y+1/2, -z'
    'x+1/2, -y+1/2, -z+1/2'
    '-x, -y, -z'
    'x-1/2, y, -z-1/2'
    'x, -y-1/2, z'
    '-x-1/2, y-1/2, z-1/2'
_cell_length_a     11.9280(4)
_cell_length_b     26.1702(14)
_cell_length_c     6.9656(3)
_cell_angle_alpha     90.00
_cell_angle_beta     90.00
_cell_angle_gamma     90.00
_cell_volume     2174.37(17)
_cell_formula_units_Z     4
_cell_measurement_reflns_used     3421
_cell_measurement_theta_min     3.03
_cell_measurement_theta_max     27.68
_cell_measurement_temperature     298(2)
_exptl_crystal_description     Block
_exptl_crystal_colour     colourless
_exptl_crystal_size_max     0.35
_exptl_crystal_size_mid     0.28
_exptl_crystal_size_min     0.15
_exptl_crystal_density_diffrn     1.199
_exptl_crystal_density_meas     ?
_exptl_crystal_density_method     'not measured'
_exptl_crystal_F_000     844
_exptl_absorpt_coefficient_mu     0.078
_exptl_absorpt_correction_type     multi-scan
_exptl_absorpt_process_details     '(SADABS; Bruker, 2004)'
_exptl_absorpt_correction_T_min     0.9733
_exptl_absorpt_correction_T_max     0.9884
_exptl_special_details     ?
_diffrn_ambient_temperature     298(2)
_diffrn_radiation_type     MoK\a
_diffrn_radiation_wavelength     0.71073
_diffrn_radiation_source     'fine-focus sealed tube'
_diffrn_radiation_monochromator     graphite
_diffrn_measurement_device_type     'Bruker APEXII CCD area-detector'
_diffrn_measurement_method     'phi and omega scans'
_diffrn_detector_area_resol_mean     ?
_diffrn_reflns_number     7809
_diffrn_reflns_av_R_equivalents     0.0288
_diffrn_reflns_av_sigmaI/netI     0.0388
_diffrn_reflns_theta_min     3.03
_diffrn_reflns_theta_max     28.39
_diffrn_reflns_theta_full     25.00
_diffrn_measured_fraction_theta_max     0.858
_diffrn_measured_fraction_theta_full     0.977
_diffrn_reflns_limit_h_min     -15
_diffrn_reflns_limit_h_max     14
_diffrn_reflns_limit_k_min     -33
_diffrn_reflns_limit_k_max     25
_diffrn_reflns_limit_l_min     -8
_diffrn_reflns_limit_l_max     8
_diffrn_standards_number     ?
_diffrn_standards_interval_count     ?
_diffrn_standards_interval_time     ?
_diffrn_standards_decay_%     ?
_refine_special_details
;
Refinement of <i>F</i>^2^ against ALL reflections. The weighted <i>R</i>-factor
<i>wR</i> and
goodness of fit <i>S</i> are based on <i>F</i>^2^, conventional
<i>R</i>-factors <i>R</i> are based
on <i>F</i>, with <i>F</i> set to zero for negative <i>F</i>^2^. The threshold
expression of
<i>F</i>^2^ > \s(<i>F</i>^2^) is used only for calculating <i>R</i>-factors(gt)
<i>etc</i>. and is
not relevant to the choice of reflections for refinement. <i>R</i>-factors
based
on <i>F</i>^2^ are statistically about twice as large as those based on
<i>F</i>, and <i>R</i>-
factors based on ALL data will be even larger.
;
_reflns_number_total     2396
_reflns_number_gt     1689
_reflns_threshold_expression     I>2sigma(I)
_refine_ls_structure_factor_coef     Fsqd
_refine_ls_matrix_type     full
_refine_ls_R_factor_all     0.0686
_refine_ls_R_factor_gt     0.0471
_refine_ls_wR_factor_gt     0.1209
_refine_ls_wR_factor_ref     0.1328
_refine_ls_goodness_of_fit_ref     1.061
_refine_ls_restrained_S_all     1.061
_refine_ls_number_reflns     2396
_refine_ls_number_parameters     147
_refine_ls_number_restraints     0
_refine_ls_hydrogen_treatment     mixed
_refine_ls_weighting_scheme     calc
_refine_ls_weighting_details
         'calc w=1/[\s^2^(Fo^2^)+(0.0613P)^2^+0.3421P] where P=(Fo^2^+2Fc^2^)/3'
_atom_sites_solution_hydrogens     geom
_atom_sites_solution_primary     direct
_atom_sites_solution_secondary     difmap
_refine_ls_shift/su_max     0.000
_refine_ls_shift/su_mean     0.000
_refine_diff_density_max     0.218
_refine_diff_density_min     -0.173
_refine_ls_extinction_method     none
_refine_ls_extinction_coef     ?
loop_
    _atom_type_symbol
    _atom_type_description
    _atom_type_scat_dispersion_real
    _atom_type_scat_dispersion_imag
    _atom_type_scat_source
    'C' 'C' 0.0033 0.0016
                         'International Tables Vol C Tables 4.2.6.8 and 6.1.1.4'
    'H' 'H' 0.0000 0.0000
                         'International Tables Vol C Tables 4.2.6.8 and 6.1.1.4'
    'N' 'N' 0.0061 0.0033
                         'International Tables Vol C Tables 4.2.6.8 and 6.1.1.4'
    'O' 'O' 0.0106 0.0060
                         'International Tables Vol C Tables 4.2.6.8 and 6.1.1.4'
_computing_data_collection     'APEX2 (Bruker, 2004)'
_computing_cell_refinement     'APEX2 and SAINT-Plus (Bruker, 2004)'
_computing_data_reduction     'SAINT-Plus and XPREP (Bruker, 2004)'
_computing_structure_solution     'SHELXS97 (Sheldrick, 2008)'
_computing_structure_refinement     'SHELXL97 (Sheldrick, 2008)'
_computing_molecular_graphics     'ORTEP-3   (Farrugia, 1997)'
_computing_publication_material     'SHELXL97 (Sheldrick, 2008)'
loop_
    _atom_site_type_symbol
    _atom_site_label
    _atom_site_fract_x
    _atom_site_fract_y
    _atom_site_fract_z
    _atom_site_U_iso_or_equiv
    _atom_site_adp_type
    _atom_site_calc_flag
    _atom_site_refinement_flags
    _atom_site_occupancy
    _atom_site_symmetry_multiplicity
    _atom_site_disorder_assembly
    _atom_site_disorder_group
    C C1 0.55634(11) 0.70312(5) 0.13583(19) 0.0350(4) Uani d . 1 1 . .
    H H1 0.5180 0.7037 0.2603 0.042 Uiso calc R 1 1 . .
    C C2 0.46403(11) 0.70192(6) -0.0240(2) 0.0419(4) Uani d . 1 1 . .
    C C3 0.39793(16) 0.7500 0.0051(3) 0.0444(6) Uani d S 1 2 . .
    C C4 0.57166(18) 0.7500 -0.2899(3) 0.0487(6) Uani d S 1 2 . .
    H H4A 0.5826 0.7500 -0.4279 0.058 Uiso calc SR 1 2 . .
    H H4B 0.6450 0.7500 -0.2296 0.058 Uiso calc SR 1 2 . .
    C C5 0.50932(12) 0.70215(7) -0.2323(2) 0.0511(5) Uani d . 1 1 . .
    H H5A 0.5591 0.6731 -0.2482 0.061 Uiso calc R 1 1 . .
    H H5B 0.4467 0.6975 -0.3195 0.061 Uiso calc R 1 1 . .
    C C6 0.63304(11) 0.65729(5) 0.1344(2) 0.0360(4) Uani d . 1 1 . .
    C C7 0.72669(13) 0.65458(6) 0.0151(2) 0.0445(4) Uani d . 1 1 . .
    H H7 0.7415 0.6814 -0.0687 0.053 Uiso calc R 1 1 . .
    C C8 0.79747(13) 0.61325(6) 0.0183(2) 0.0464(4) Uani d . 1 1 . .
    H H8 0.8589 0.6123 -0.0638 0.056 Uiso calc R 1 1 . .
    C C9 0.77820(12) 0.57292(6) 0.1430(2) 0.0415(4) Uani d . 1 1 . .
    C C10 0.68483(13) 0.57420(6) 0.2607(2) 0.0468(4) Uani d . 1 1 . .
    H H10 0.6697 0.5471 0.3433 0.056 Uiso calc R 1 1 . .
    C C11 0.61410(12) 0.61616(6) 0.2545(2) 0.0440(4) Uani d . 1 1 . .
    H H11 0.5515 0.6167 0.3341 0.053 Uiso calc R 1 1 . .
    C C12 0.84722(15) 0.49538(6) 0.2799(2) 0.0564(5) Uani d . 1 1 . .
    H H12A 0.7787 0.4760 0.2626 0.068 Uiso calc R 1 1 . .
    H H12B 0.8457 0.5107 0.4066 0.068 Uiso calc R 1 1 . .
    C C13 0.94628(17) 0.46091(7) 0.2622(3) 0.0651(5) Uani d . 1 1 . .
    H H13A 0.9492 0.4471 0.1347 0.098 Uiso calc R 1 1 . .
    H H13B 0.9398 0.4335 0.3533 0.098 Uiso calc R 1 1 . .
    H H13C 1.0135 0.4799 0.2873 0.098 Uiso calc R 1 1 . .
    C C14 0.3844(2) 0.66095(12) -0.0007(4) 0.0431(7) Uani d P 0.50 1 . .
    H H14A 0.3580 0.6604 0.1295 0.065 Uiso calc PR 0.50 1 . .
    H H14B 0.4199 0.6290 -0.0301 0.065 Uiso calc PR 0.50 1 . .
    H H14C 0.3222 0.6662 -0.0860 0.065 Uiso calc PR 0.50 1 . .
    N N1 0.62172(13) 0.7500 0.1205(2) 0.0327(4) Uani d S 1 2 . .
    O O1 0.29964(12) 0.7500 0.0541(3) 0.0738(6) Uani d S 1 2 . .
    O O2 0.85487(9) 0.53399(4) 0.13792(16) 0.0533(3) Uani d . 1 1 . .
    H H1N 0.6708(19) 0.7500 0.211(3) 0.039(6) Uiso d S 1 2 . .
loop_
    _atom_site_aniso_label
    _atom_site_aniso_U_11
    _atom_site_aniso_U_22
    _atom_site_aniso_U_33
    _atom_site_aniso_U_12
    _atom_site_aniso_U_13
    _atom_site_aniso_U_23
    C1 0.0331(6) 0.0380(9) 0.0340(8) -0.0042(7) 0.0035(5) 0.0000(6)
    C2 0.0309(7) 0.0523(11) 0.0425(8) -0.0109(7) -0.0005(6) -0.0055(7)
    C3 0.0272(9) 0.0715(17) 0.0343(11) 0.000 -0.0034(7) 0.000
    C4 0.0385(10) 0.0767(17) 0.0310(11) 0.000 0.0012(8) 0.000
    C5 0.0407(7) 0.0714(12) 0.0411(9) -0.0051(9) -0.0045(6) -0.0121(8)
    C6 0.0358(7) 0.0327(9) 0.0394(8) -0.0046(6) 0.0022(6) 0.0006(6)
    C7 0.0460(8) 0.0342(9) 0.0534(9) -0.0021(7) 0.0130(7) 0.0109(7)
    C8 0.0432(8) 0.0413(10) 0.0545(9) 0.0028(8) 0.0149(7) 0.0096(7)
    C9 0.0458(8) 0.0326(8) 0.0462(9) 0.0019(7) 0.0037(6) 0.0032(7)
    C10 0.0517(9) 0.0389(9) 0.0498(9) -0.0017(8) 0.0087(7) 0.0134(7)
    C11 0.0420(8) 0.0440(10) 0.0459(9) -0.0016(7) 0.0109(6) 0.0079(7)
    C12 0.0664(11) 0.0465(11) 0.0563(10) 0.0091(9) 0.0037(8) 0.0147(8)
    C13 0.0728(12) 0.0554(12) 0.0672(12) 0.0188(10) -0.0016(9) 0.0133(9)
    C14 0.0435(15) 0.0369(18) 0.0488(17) -0.0060(14) 0.0005(13) -0.0014(14)
    N1 0.0284(8) 0.0319(10) 0.0379(9) 0.000 -0.0063(7) 0.000
    O1 0.0278(7) 0.1163(17) 0.0774(12) 0.000 0.0094(7) 0.000
    O2 0.0591(7) 0.0415(7) 0.0594(7) 0.0129(6) 0.0127(5) 0.0146(5)
_geom_special_details
;
All e.s.d.'s (except the e.s.d. in the dihedral angle between two l.s. planes)
are estimated using the full covariance matrix. The cell e.s.d.'s are taken
into account individually in the estimation of e.s.d.'s in distances, angles
and torsion angles; correlations between e.s.d.'s in cell parameters are only
used when they are defined by crystal symmetry. An approximate (isotropic)
treatment of cell e.s.d.'s is used for estimating e.s.d.'s involving l.s.
planes.
;
loop_
    _geom_bond_atom_site_label_1
    _geom_bond_atom_site_label_2
    _geom_bond_site_symmetry_2
    _geom_bond_distance
    _geom_bond_publ_flag
    C1 N1 . 1.4577(16) ?
    C1 C6 . 1.5084(19) ?
    C1 C2 . 1.5661(19) ?
    C1 H1 . 0.9800 ?
    C2 C14 . 1.442(3) ?
    C2 C3 . 1.4986(19) ?
    C2 C5 . 1.549(2) ?
    C3 O1 . 1.221(2) ?
    C3 C2 7_575 1.4986(19) ?
    C4 C5 . 1.511(2) ?
    C4 C5 7_575 1.511(2) ?
    C4 H4A . 0.9700 ?
    C4 H4B . 0.9700 ?
    C5 H5A . 0.9700 ?
    C5 H5B . 0.9700 ?
    C6 C11 . 1.3817(19) ?
    C6 C7 . 1.394(2) ?
    C7 C8 . 1.372(2) ?
    C7 H7 . 0.9300 ?
    C8 C9 . 1.386(2) ?
    C8 H8 . 0.9300 ?
    C9 O2 . 1.3696(18) ?
    C9 C10 . 1.383(2) ?
    C10 C11 . 1.385(2) ?
    C10 H10 . 0.9300 ?
    C11 H11 . 0.9300 ?
    C12 O2 . 1.4169(18) ?
    C12 C13 . 1.492(2) ?
    C12 H12A . 0.9700 ?
    C12 H12B . 0.9700 ?
    C13 H13A . 0.9600 ?
    C13 H13B . 0.9600 ?
    C13 H13C . 0.9600 ?
    C14 H14A . 0.9600 ?
    C14 H14B . 0.9600 ?
    C14 H14C . 0.9600 ?
    N1 C1 7_575 1.4577(16) ?
    N1 H1N . 0.86(2) ?
loop_
    _geom_angle_atom_site_label_1
    _geom_angle_atom_site_label_2
    _geom_angle_atom_site_label_3
    _geom_angle_site_symmetry_1
    _geom_angle_site_symmetry_3
    _geom_angle
    _geom_angle_publ_flag
    N1 C1 C6 . . 110.13(11) ?
    N1 C1 C2 . . 109.94(12) ?
    C6 C1 C2 . . 113.94(11) ?
    N1 C1 H1 . . 107.5 ?
    C6 C1 H1 . . 107.5 ?
    C2 C1 H1 . . 107.5 ?
    C14 C2 C3 . . 105.22(16) ?
    C14 C2 C5 . . 109.76(16) ?
    C3 C2 C5 . . 107.89(14) ?
    C14 C2 C1 . . 113.46(17) ?
    C3 C2 C1 . . 104.89(12) ?
    C5 C2 C1 . . 114.89(11) ?
    O1 C3 C2 . . 122.89(8) ?
    O1 C3 C2 . 7_575 122.89(8) ?
    C2 C3 C2 . 7_575 114.19(16) ?
    C5 C4 C5 . 7_575 112.00(17) ?
    C5 C4 H4A . . 109.2 ?
    C5 C4 H4A 7_575 . 109.2 ?
    C5 C4 H4B . . 109.2 ?
    C5 C4 H4B 7_575 . 109.2 ?
    H4A C4 H4B . . 107.9 ?
    C4 C5 C2 . . 115.05(14) ?
    C4 C5 H5A . . 108.5 ?
    C2 C5 H5A . . 108.5 ?
    C4 C5 H5B . . 108.5 ?
    C2 C5 H5B . . 108.5 ?
    H5A C5 H5B . . 107.5 ?
    C11 C6 C7 . . 116.88(13) ?
    C11 C6 C1 . . 121.07(12) ?
    C7 C6 C1 . . 122.04(12) ?
    C8 C7 C6 . . 121.55(14) ?
    C8 C7 H7 . . 119.2 ?
    C6 C7 H7 . . 119.2 ?
    C7 C8 C9 . . 120.56(13) ?
    C7 C8 H8 . . 119.7 ?
    C9 C8 H8 . . 119.7 ?
    O2 C9 C10 . . 124.82(13) ?
    O2 C9 C8 . . 116.07(12) ?
    C10 C9 C8 . . 119.11(14) ?
    C9 C10 C11 . . 119.40(14) ?
    C9 C10 H10 . . 120.3 ?
    C11 C10 H10 . . 120.3 ?
    C6 C11 C10 . . 122.48(13) ?
    C6 C11 H11 . . 118.8 ?
    C10 C11 H11 . . 118.8 ?
    O2 C12 C13 . . 108.82(14) ?
    O2 C12 H12A . . 109.9 ?
    C13 C12 H12A . . 109.9 ?
    O2 C12 H12B . . 109.9 ?
    C13 C12 H12B . . 109.9 ?
    H12A C12 H12B . . 108.3 ?
    C12 C13 H13A . . 109.5 ?
    C12 C13 H13B . . 109.5 ?
    H13A C13 H13B . . 109.5 ?
    C12 C13 H13C . . 109.5 ?
    H13A C13 H13C . . 109.5 ?
    H13B C13 H13C . . 109.5 ?
    C2 C14 H14A . . 109.5 ?
    C2 C14 H14B . . 109.5 ?
    H14A C14 H14B . . 109.5 ?
    C2 C14 H14C . . 109.5 ?
    H14A C14 H14C . . 109.5 ?
    H14B C14 H14C . . 109.5 ?
    C1 N1 C1 . 7_575 114.64(14) ?
    C1 N1 H1N . . 108.1(7) ?
    C1 N1 H1N 7_575 . 108.1(7) ?
    C9 O2 C12 . . 117.99(12) ?
loop_
    _geom_torsion_atom_site_label_1
    _geom_torsion_atom_site_label_2
    _geom_torsion_atom_site_label_3
    _geom_torsion_atom_site_label_4
    _geom_torsion_site_symmetry_1
    _geom_torsion_site_symmetry_2
    _geom_torsion_site_symmetry_3
    _geom_torsion_site_symmetry_4
    _geom_torsion
    _geom_torsion_publ_flag
    N1 C1 C2 C14 . . . . -170.69(17) ?
    C6 C1 C2 C14 . . . . 65.14(19) ?
    N1 C1 C2 C3 . . . . -56.39(15) ?
    C6 C1 C2 C3 . . . . 179.44(11) ?
    N1 C1 C2 C5 . . . . 61.89(17) ?
    C6 C1 C2 C5 . . . . -62.28(17) ?
    C14 C2 C3 O1 . . . . 5.4(3) ?
    C5 C2 C3 O1 . . . . 122.6(2) ?
    C1 C2 C3 O1 . . . . -114.5(2) ?
    C14 C2 C3 C2 . . . 7_575 -176.73(16) ?
    C5 C2 C3 C2 . . . 7_575 -59.60(19) ?
    C1 C2 C3 C2 . . . 7_575 63.32(19) ?
    C5 C4 C5 C2 7_575 . . . -46.7(2) ?
    C14 C2 C5 C4 . . . . 166.11(18) ?
    C3 C2 C5 C4 . . . . 51.97(17) ?
    C1 C2 C5 C4 . . . . -64.62(19) ?
    N1 C1 C6 C11 . . . . 139.30(14) ?
    C2 C1 C6 C11 . . . . -96.64(16) ?
    N1 C1 C6 C7 . . . . -39.74(18) ?
    C2 C1 C6 C7 . . . . 84.32(17) ?
    C11 C6 C7 C8 . . . . -0.7(2) ?
    C1 C6 C7 C8 . . . . 178.36(14) ?
    C6 C7 C8 C9 . . . . -0.7(2) ?
    C7 C8 C9 O2 . . . . -178.74(14) ?
    C7 C8 C9 C10 . . . . 1.8(2) ?
    O2 C9 C10 C11 . . . . 179.14(14) ?
    C8 C9 C10 C11 . . . . -1.4(2) ?
    C7 C6 C11 C10 . . . . 1.1(2) ?
    C1 C6 C11 C10 . . . . -178.02(14) ?
    C9 C10 C11 C6 . . . . 0.0(2) ?
    C6 C1 N1 C1 . . . 7_575 -175.39(10) ?
    C2 C1 N1 C1 . . . 7_575 58.26(18) ?
    C10 C9 O2 C12 . . . . -8.8(2) ?
    C8 C9 O2 C12 . . . . 171.71(15) ?
    C13 C12 O2 C9 . . . . -173.00(14) ?
loop_
    _geom_hbond_atom_site_label_D
    _geom_hbond_atom_site_label_H
    _geom_hbond_atom_site_label_A
    _geom_hbond_site_symmetry_A
    _geom_hbond_distance_DH
    _geom_hbond_distance_HA
    _geom_hbond_distance_DA
    _geom_hbond_angle_DHA
    N1 H1N O1 6_656 0.86(2) 2.25(2) 3.105(2) 179.7(19)
