# Supplementary material for: 2,4-Bis(4-eth­oxy­phen­yl)-1-methyl-3-aza­bicyclo­[3.3.1]nonan-9-one
Source: Acta Crystallogr Sect E Struct Rep Online. 2012 Sep 26;68(Pt 10):o2999. doi: 10.1107/S1600536812039840 (PMC3470358; doi:10.1107/S1600536812039840)
Supplement: Supplementary file 2 [file e-68-o2999-Isup2.hkl]

# 
# h,k,l, Fc-squared, Fo-squared, sigma(Fo-squared) and status flag 
# 
data_I
_shelx_title ' new in Pnma' 
_shelx_refln_list_code          4 
_shelx_F_calc_maximum      122.61 
_exptl_crystal_F_000       844.00 
_reflns_d_resolution_high  0.7473 
 
loop_ 
 _symmetry_equiv_pos_as_xyz 
 'x, y, z' 
 '-x+1/2, -y, z+1/2' 
 '-x, y+1/2, -z' 
 'x+1/2, -y+1/2, -z+1/2' 
 '-x, -y, -z' 
 'x-1/2, y, -z-1/2' 
 'x, -y-1/2, z' 
 '-x-1/2, y-1/2, z-1/2' 
 
_cell_length_a    11.9280 
_cell_length_b    26.1702 
_cell_length_c     6.9656 
_cell_angle_alpha  90.000 
_cell_angle_beta   90.000 
_cell_angle_gamma  90.000 
 
_shelx_F_squared_multiplier     1.000 
 
loop_ 
 _refln_index_h 
 _refln_index_k 
 _refln_index_l 
 _refln_F_squared_calc 
 _refln_F_squared_meas 
 _refln_F_squared_sigma 
 _refln_observed_status 
   2   0   0      102.43      102.41      3.17 o 
   4   0   0     1804.03     1660.58     44.88 o 
   6   0   0      417.95      423.14     15.09 o 
   8   0   0       33.70       46.39      3.12 o 
  10   0   0        7.97        4.60      1.88 o 
  12   0   0      948.43      956.29     46.82 o 
  14   0   0       28.82       25.70      3.49 o 
   2   1   0     4442.75     3904.92     81.66 o 
   4   1   0     3114.92     2849.02     59.41 o 
   6   1   0      493.80      552.05     13.61 o 
   8   1   0       80.18       87.02      3.12 o 
  10   1   0        1.22        4.20      1.36 o 
  12   1   0      268.30      273.72      9.17 o 
  14   1   0        8.54        8.18      2.10 o 
   2   2   0    13781.82    13155.54    311.66 o 
   4   2   0     1929.86     1876.12     36.01 o 
   6   2   0     1519.42     1506.00     31.81 o 
   8   2   0       25.00       25.38      1.64 o 
  10   2   0      373.00      344.16      8.22 o 
  12   2   0      122.79      123.07      7.74 o 
  14   2   0       19.47       18.88      2.13 o 
   2   3   0       71.45       68.14      2.19 o 
   4   3   0      184.19      214.55     10.90 o 
   6   3   0      138.94      159.21      5.58 o 
   8   3   0        2.28        5.72      1.40 o 
  10   3   0       61.10       73.32      4.15 o 
  12   3   0      421.12      434.58     25.09 o 
  14   3   0        4.88        1.24      2.14 o 
   0   4   0     6435.07     5447.88    183.35 o 
   2   4   0     8441.85     7861.15    216.91 o 
   4   4   0      469.81      412.13     12.76 o 
   6   4   0      765.95      809.70     22.74 o 
   8   4   0      222.10      228.41      5.61 o 
  10   4   0      284.76      286.17      7.87 o 
  12   4   0       60.05       67.63      3.09 o 
  14   4   0        1.70        2.96      4.34 o 
   2   5   0      347.39      365.46     10.85 o 
   4   5   0     3573.14     3690.89     86.32 o 
   6   5   0      406.52      434.51     10.12 o 
   8   5   0      213.30      218.12      5.97 o 
  10   5   0      846.53      863.74     21.02 o 
  12   5   0      108.49      108.62      6.77 o 
  14   5   0       38.36       46.62      7.09 o 
   0   6   0        6.23        6.85      1.09 o 
   2   6   0     1295.29     1529.04     42.58 o 
   4   6   0      129.70      118.13      7.39 o 
   6   6   0      504.99      540.06     13.68 o 
   8   6   0     1127.68     1118.18     31.43 o 
  10   6   0     1171.73     1259.25     44.04 o 
  12   6   0       12.80       11.99      4.54 o 
  14   6   0       18.84       10.22      5.22 o 
   2   7   0      445.87      531.16     18.51 o 
   4   7   0      385.77      495.28     18.78 o 
   6   7   0     5942.42     6285.55    146.56 o 
   8   7   0      482.47      473.10     14.35 o 
  10   7   0       29.27       60.04     10.57 o 
  12   7   0        1.52        1.37      2.80 o 
  14   7   0        4.82        3.29      4.78 o 
   0   8   0       85.80       68.02      3.51 o 
   2   8   0     3320.66     3542.88    125.84 o 
   4   8   0     7988.70     8938.97    244.55 o 
   6   8   0       38.49       49.38      2.43 o 
   8   8   0      138.43      122.10      5.14 o 
  10   8   0      331.58      326.88     13.96 o 
  12   8   0       13.59        9.05      3.70 o 
  14   8   0        0.00        6.12      5.11 o 
   2   9   0       69.12      116.14      6.63 o 
   4   9   0     1029.63      876.86     31.29 o 
   6   9   0       57.24       69.78      2.39 o 
   8   9   0      101.24       88.54      4.35 o 
  10   9   0      470.16      486.91     19.22 o 
  12   9   0      126.53      139.98      8.29 o 
  14   9   0        5.57        8.64      5.43 o 
   0  10   0     1082.60     1161.79     56.86 o 
   2  10   0     4394.53     4444.01    122.22 o 
   4  10   0     3267.99     3929.36    108.40 o 
   6  10   0      942.69      929.87     22.61 o 
   8  10   0      236.08      219.98     10.16 o 
  10  10   0       23.01       23.39      3.76 o 
  12  10   0       21.05       30.54      4.39 o 
   2  11   0     1319.44     1334.40     46.46 o 
   4  11   0     1838.51     2010.05    125.80 o 
   6  11   0       22.97       20.34      1.38 o 
   8  11   0      344.56      303.24     16.41 o 
  10  11   0        3.64        9.15      3.25 o 
  12  11   0       46.96       44.51      5.15 o 
   0  12   0        6.62        8.70      1.81 o 
   2  12   0     9048.73    10153.50    277.95 o 
   4  12   0     1048.96     1135.00     39.22 o 
   6  12   0       73.52       83.65      4.69 o 
   8  12   0      135.56      103.38      6.57 o 
  10  12   0      219.40      209.97     10.55 o 
  12  12   0        3.04        7.95      5.25 o 
   2  13   0       75.97      107.48     20.78 o 
   4  13   0       69.31       83.09      4.19 o 
   6  13   0       65.53       65.61      4.12 o 
   8  13   0        5.66        6.56      2.95 o 
  10  13   0       66.57       69.04      5.90 o 
  12  13   0       21.56       19.87      6.35 o 
   0  14   0      694.87      704.91     25.59 o 
   2  14   0      114.52      127.67      5.33 o 
   4  14   0     2320.36     2401.51    104.99 o 
   6  14   0       91.87       89.23      6.26 o 
   8  14   0       30.17       32.42      4.11 o 
  10  14   0       84.01       72.27      6.11 o 
  12  14   0       45.76       54.32      8.54 o 
   2  15   0        7.86       12.34      1.93 o 
   4  15   0     1982.14     2054.45     70.83 o 
   6  15   0      371.25      335.88     13.53 o 
   8  15   0        0.16       -0.14      2.90 o 
  10  15   0        0.03        1.44      4.63 o 
  12  15   0        0.11       -0.69      5.04 o 
   0  16   0       87.55       89.54      5.53 o 
   2  16   0        0.00        0.19      1.46 o 
   4  16   0        1.31        8.86      3.81 o 
   6  16   0       20.27       26.66      2.98 o 
   8  16   0      147.32      146.76      8.35 o 
  10  16   0      344.42      376.76     24.40 o 
  12  16   0        3.52       10.85      6.38 o 
   2  17   0      146.71      177.74     11.62 o 
   4  17   0       51.08       47.12      3.97 o 
   6  17   0      281.39      267.56     11.95 o 
   8  17   0      130.53      122.66      7.89 o 
  10  17   0      188.65      194.95     16.09 o 
  12  17   0       38.67       31.06      7.98 o 
   0  18   0      623.86      680.44     25.55 o 
   2  18   0      414.52      428.94     26.93 o 
   4  18   0      216.88      230.84     10.49 o 
   6  18   0       13.35       17.26      5.32 o 
   8  18   0       68.47       26.28      6.48 o 
  10  18   0       27.31       22.33      6.73 o 
  12  18   0        8.00       13.72      7.14 o 
   2  19   0       28.41       21.09      4.98 o 
   4  19   0       84.02       91.13      6.06 o 
   6  19   0      517.69      517.63     20.29 o 
   8  19   0      117.60       74.04      9.40 o 
  10  19   0        0.09       -0.06      5.56 o 
   2  20   0      945.69      955.24     50.30 o 
   4  20   0        7.97        5.99      2.69 o 
   6  20   0       33.40       10.67      2.94 o 
   8  20   0       48.61       43.61      8.23 o 
  10  20   0       67.97       63.56      9.87 o 
   2  21   0      740.84      796.82     43.17 o 
   4  21   0       30.14       37.73      4.21 o 
   6  21   0      400.52      351.29     23.12 o 
   8  21   0       16.51       15.86      6.35 o 
  10  21   0       69.89       62.14      9.99 o 
   2  22   0       37.56       41.41      7.14 o 
   4  22   0        3.28        3.02      4.83 o 
   6  22   0       21.58       11.92      5.77 o 
   8  22   0       26.78       29.85      7.46 o 
  10  22   0       60.87       71.42     11.16 o 
   2  23   0       11.17       13.68      5.63 o 
   4  23   0      283.22      281.31     20.00 o 
   6  23   0        4.77        0.22      4.81 o 
   8  23   0        0.31        4.30      5.96 o 
  10  23   0        2.36        2.80      6.28 o 
   4  24   0      246.36      252.39     18.69 o 
   6  24   0        0.00       -0.20      5.18 o 
   8  24   0        1.09        0.82      5.63 o 
   4  25   0       17.43       27.61      6.96 o 
   6  25   0        2.12        2.06      5.80 o 
   8  25   0        2.66        0.07      5.74 o 
   6  26   0       21.02       30.29      7.62 o 
   1   0   1    11580.91    11295.86    300.05 o 
   2   0   1       33.84       26.90      1.34 o 
   3   0   1      441.32      451.52     12.55 o 
   4   0   1      123.03      122.10      3.49 o 
   5   0   1      544.77      561.90     13.66 o 
   6   0   1      860.79      948.90     22.69 o 
   7   0   1       11.33       10.03      1.03 o 
   8   0   1       82.21       81.09      2.79 o 
   9   0   1      108.86      103.60      3.39 o 
  10   0   1        8.04        6.93      1.49 o 
  11   0   1      157.62      165.38      5.47 o 
  12   0   1      158.77      163.84      5.66 o 
  13   0   1      152.59      149.49      6.23 o 
  14   0   1      209.76      196.47      7.36 o 
  15   0   1       19.90       16.59      3.13 o 
   0   1   1     5519.81     5318.02    141.84 o 
   1   1   1     3091.27     2780.62     48.28 o 
   2   1   1     5639.14     5610.49    105.04 o 
   3   1   1     2006.15     2182.86     44.88 o 
   4   1   1     3975.03     4028.20     70.43 o 
   5   1   1       18.50       26.29      1.55 o 
   6   1   1       13.71       12.21      0.71 o 
   7   1   1      237.73      265.91      4.80 o 
   8   1   1       17.91       22.31      1.32 o 
   9   1   1       89.55       97.24      2.57 o 
  10   1   1        9.10        7.02      1.04 o 
  11   1   1      101.69      103.62      2.88 o 
  12   1   1      307.67      300.31      6.14 o 
  13   1   1      180.10      165.03      7.26 o 
  14   1   1       15.18       15.98      1.63 o 
  15   1   1        2.47        2.16      1.97 o 
   1   2   1    14297.15    13628.94    236.54 o 
   2   2   1     9866.73     9547.54    178.98 o 
   3   2   1     2877.29     2991.95     52.10 o 
   4   2   1       59.22       84.58      1.96 o 
   5   2   1      216.73      236.51      6.58 o 
   6   2   1      243.89      245.17      4.83 o 
   7   2   1       44.66       40.78      1.63 o 
   8   2   1      433.08      379.01      6.28 o 
   9   2   1      154.03      157.40      3.51 o 
  10   2   1      162.85      153.76      3.56 o 
  11   2   1      219.20      216.99      4.66 o 
  12   2   1      392.20      386.63      8.00 o 
  13   2   1      100.81      109.99      3.27 o 
  14   2   1       20.78       27.03      2.33 o 
   0   3   1    11449.38    10893.44    289.25 o 
   1   3   1    10739.58     9912.70    204.17 o 
   2   3   1     2250.76     2233.13     41.96 o 
   3   3   1     1108.72     1049.02     26.65 o 
   4   3   1      110.62      113.19      5.06 o 
   5   3   1       95.15      109.23      5.87 o 
   6   3   1      367.37      378.87      6.80 o 
   7   3   1       97.69      101.45      2.28 o 
   8   3   1      152.00      153.70      3.13 o 
   9   3   1       88.11       88.55      2.38 o 
  10   3   1      136.99      134.78      3.22 o 
  11   3   1      193.09      204.28      4.73 o 
  12   3   1       20.76       24.39      1.56 o 
  13   3   1        4.95        7.97      1.29 o 
  14   3   1        3.93        5.66      1.66 o 
   1   4   1     1239.39     1121.25     28.02 o 
   2   4   1    15034.36    14176.59    293.50 o 
   3   4   1      111.97      103.85      2.02 o 
   4   4   1      160.33      176.31      3.12 o 
   5   4   1      742.55      795.66     13.47 o 
   6   4   1      508.84      563.38      9.76 o 
   7   4   1      557.45      577.68     10.08 o 
   8   4   1      167.41      188.89      3.89 o 
   9   4   1       12.09       13.03      1.00 o 
  10   4   1        3.83        3.96      0.94 o 
  11   4   1       51.44       64.01      2.39 o 
  12   4   1       10.09       10.79      1.19 o 
  13   4   1      210.11      224.12      4.91 o 
  14   4   1        0.05       -0.44      1.55 o 
   0   5   1       19.64       14.64      1.17 o 
   1   5   1     1715.01     1587.79     33.37 o 
   2   5   1     6735.80     6432.90    133.92 o 
   3   5   1     1540.17     1691.04     32.55 o 
   4   5   1        0.00        0.13      0.57 o 
   5   5   1      709.84      663.98     11.31 o 
   6   5   1      802.81      740.61     13.48 o 
   7   5   1        9.80       12.09      0.82 o 
   8   5   1        0.13        3.83      0.71 o 
   9   5   1      245.49      235.53      4.13 o 
  10   5   1       50.22       44.19      2.61 o 
  11   5   1       44.21       50.23      2.37 o 
  12   5   1        0.77        1.18      1.03 o 
  13   5   1        2.19        5.16      2.61 o 
  14   5   1        3.52       -0.27      3.18 o 
  15   5   1        5.05       -1.88      4.56 o 
   1   6   1     1013.29     1154.52     53.25 o 
   2   6   1     1306.61     1201.15     21.44 o 
   3   6   1      293.04      297.79      6.15 o 
   4   6   1      974.04      964.83     20.63 o 
   5   6   1      391.38      403.79      9.19 o 
   6   6   1      383.66      347.02      9.25 o 
   7   6   1       79.77      105.48      4.29 o 
   8   6   1      443.94      438.30     10.44 o 
   9   6   1       65.58       72.25      2.69 o 
  10   6   1       27.63       29.24      2.71 o 
  11   6   1      272.29      285.14      8.52 o 
  12   6   1      107.13      105.63      5.67 o 
  13   6   1       46.17       46.29      4.02 o 
  14   6   1        0.40        0.17      3.15 o 
  15   6   1        0.28       -2.06      3.29 o 
   0   7   1     2515.01     2382.77    107.24 o 
   1   7   1      904.74      863.29     26.32 o 
   2   7   1      842.61      840.75     20.14 o 
   3   7   1       66.47       39.53      3.53 o 
   4   7   1      787.80      892.33     17.52 o 
   5   7   1        2.30        1.61      0.74 o 
   6   7   1       43.05       38.69      4.24 o 
   7   7   1       54.45       53.28      2.68 o 
   8   7   1        0.36        4.49      1.37 o 
   9   7   1        0.00        3.02      1.53 o 
  10   7   1      275.19      273.45     12.37 o 
  11   7   1      112.79      113.68      5.78 o 
  12   7   1       31.83       30.86      3.49 o 
  13   7   1        5.01        3.26      2.67 o 
  14   7   1       74.21       76.22      6.39 o 
  15   7   1        6.40        5.32      3.73 o 
   1   8   1      200.24      288.20     39.99 o 
   2   8   1       82.36       63.24      5.55 o 
   3   8   1     1787.00     1999.58     38.58 o 
   4   8   1      724.72      756.21     14.97 o 
   5   8   1      112.73      120.78      3.37 o 
   6   8   1      400.33      430.04     11.25 o 
   7   8   1       13.52       11.94      2.07 o 
   8   8   1      236.35      229.07      6.31 o 
   9   8   1      285.73      319.38     12.04 o 
  10   8   1      646.50      675.45     17.48 o 
  11   8   1       13.39       14.45      2.85 o 
  12   8   1       16.97       15.84      3.04 o 
  13   8   1        7.78        6.54      2.91 o 
  14   8   1        5.39        8.95      3.64 o 
  15   8   1        0.70        3.70      3.84 o 
   0   9   1       25.20       12.97      1.72 o 
   1   9   1       84.63       85.59      4.15 o 
   2   9   1       61.20       48.40      3.72 o 
   3   9   1       33.29       20.23      1.95 o 
   4   9   1     1168.59     1424.98     43.43 o 
   5   9   1      520.06      543.26     12.75 o 
   6   9   1      719.10      696.87     15.43 o 
   7   9   1       31.43       34.39      4.09 o 
   8   9   1     1742.98     1729.86     37.25 o 
   9   9   1      739.77      828.69     24.56 o 
  10   9   1       38.01       34.62      4.24 o 
  11   9   1        0.21       -1.16      2.25 o 
  12   9   1        2.36        1.84      2.54 o 
  13   9   1        0.09        0.39      2.83 o 
  14   9   1        0.44       -2.50      4.56 o 
   1  10   1       18.60        9.95      1.16 o 
   2  10   1      261.53      267.08      7.34 o 
   3  10   1     4107.28     4698.75    110.93 o 
   4  10   1     2400.40     2514.84     48.43 o 
   5  10   1        3.13        3.06      0.94 o 
   6  10   1      781.70      756.88     16.70 o 
   7  10   1      123.18      134.35      6.11 o 
   8  10   1       75.10       80.70      5.79 o 
   9  10   1     1103.75     1038.72     30.26 o 
  10  10   1      108.74       86.91      3.88 o 
  11  10   1        8.47        4.67      2.59 o 
  12  10   1       37.18       34.86      3.79 o 
  13  10   1        6.13        9.18      5.64 o 
   0  11   1     1461.65     1508.66     42.47 o 
   1  11   1      149.11      171.67      3.90 o 
   2  11   1      894.87     1028.97     23.50 o 
   3  11   1      261.53      352.00     20.52 o 
   4  11   1     1064.83     1140.66     27.89 o 
   5  11   1      334.69      344.12      8.05 o 
   6  11   1      721.47      717.26     15.92 o 
   7  11   1      108.51      103.27      4.49 o 
   8  11   1      110.97      107.77      6.92 o 
   9  11   1      695.26      686.14     20.94 o 
  10  11   1       91.79       83.56      5.16 o 
  11  11   1        0.21        0.30      2.40 o 
  12  11   1        2.43        4.07      2.76 o 
  13  11   1        0.00       -1.93      4.92 o 
   1  12   1      418.90      427.04     14.72 o 
   2  12   1       10.71       12.24      1.30 o 
   3  12   1     5690.92     6292.17    121.41 o 
   4  12   1      222.90      225.96      9.57 o 
   5  12   1       59.56       65.02      2.49 o 
   6  12   1      116.51      125.08     10.32 o 
   7  12   1      228.52      213.63     10.01 o 
   8  12   1      153.61      156.66      7.43 o 
   9  12   1      497.39      454.17     12.52 o 
  10  12   1       19.48       32.00      5.42 o 
  11  12   1        0.92       -1.37      2.45 o 
  12  12   1       28.33       26.79      6.64 o 
  13  12   1        4.05        7.81      6.09 o 
   0  13   1       12.82       12.63      1.73 o 
   1  13   1        2.03        2.45      0.95 o 
   2  13   1       12.66       10.62      1.57 o 
   3  13   1        4.92        3.97      1.07 o 
   4  13   1       52.69       54.51      2.29 o 
   5  13   1       67.50       70.23      2.75 o 
   6  13   1      165.35      147.04      4.02 o 
   7  13   1       20.70       21.02      2.30 o 
   8  13   1      298.52      289.21      9.91 o 
   9  13   1      201.12      185.04      7.98 o 
  10  13   1       46.25       41.48      5.43 o 
  11  13   1        0.26       -0.89      4.79 o 
  12  13   1        1.36        5.80      5.51 o 
  13  13   1        0.23        1.99      5.50 o 
   1  14   1      422.62      476.40     11.79 o 
   2  14   1      295.18      314.33      8.93 o 
   3  14   1       42.92       45.27      2.13 o 
   4  14   1       90.26       82.74      3.12 o 
   5  14   1       60.56       80.39      4.51 o 
   6  14   1      398.47      378.99     10.14 o 
   7  14   1       18.71       19.11      1.68 o 
   8  14   1      166.30      172.53      6.89 o 
   9  14   1      180.78      152.38      7.05 o 
  10  14   1      234.62      217.32     16.26 o 
  11  14   1       77.66       75.22      9.60 o 
  12  14   1       10.40       12.51      6.10 o 
  13  14   1        6.65        8.76      6.34 o 
   0  15   1       40.20       35.49      2.70 o 
   1  15   1      162.59      171.98      4.68 o 
   2  15   1        7.92       15.88      1.30 o 
   3  15   1       45.65       54.50      2.81 o 
   4  15   1      218.13      245.98      7.33 o 
   5  15   1      107.14      102.43     10.67 o 
   6  15   1       29.29       26.97      1.79 o 
   7  15   1       28.56       24.15      4.04 o 
   8  15   1      265.46      234.27      8.61 o 
   9  15   1        6.76       15.78      3.00 o 
  10  15   1       77.99       81.96     10.02 o 
  11  15   1       15.35        9.24      5.57 o 
  12  15   1        7.61       -0.68      5.59 o 
  13  15   1        0.02        3.91      5.87 o 
  14  15   1       24.10       29.15      8.20 o 
   1  16   1       17.80       24.97      3.62 o 
   2  16   1       74.85       71.86      3.10 o 
   3  16   1        2.59       -0.99      1.07 o 
   4  16   1       35.52       42.12      3.09 o 
   5  16   1       51.89       44.91      3.23 o 
   6  16   1       28.92       25.83      2.76 o 
   7  16   1      203.26      210.63      8.02 o 
   8  16   1        5.70        4.29      3.14 o 
   9  16   1       62.86       54.71      8.24 o 
  10  16   1        0.03       -2.83      4.85 o 
  11  16   1       69.74       84.02     10.67 o 
  12  16   1       34.20       31.16      7.92 o 
  13  16   1        7.10        1.30      5.76 o 
  14  16   1        7.76        9.47      7.16 o 
   0  17   1       37.87       52.91      4.83 o 
   1  17   1      249.48      247.57      6.90 o 
   2  17   1      137.93      124.76      4.12 o 
   3  17   1        7.93        5.24      1.34 o 
   4  17   1      267.75      280.43      8.32 o 
   5  17   1        0.11        2.63      1.92 o 
   6  17   1       53.16       52.52      3.71 o 
   7  17   1       18.47       18.91      2.67 o 
   8  17   1      278.00      277.55     13.10 o 
   9  17   1        0.02       -1.57      4.85 o 
  10  17   1       31.19       30.39      7.48 o 
  11  17   1       15.48       15.54      6.80 o 
  12  17   1        6.55       19.71      7.37 o 
  13  17   1        0.28       -0.91      6.45 o 
   1  18   1       96.48       94.92      6.95 o 
   2  18   1       62.31       67.90      4.50 o 
   3  18   1      105.15      103.27      3.76 o 
   4  18   1        9.78       16.40      2.04 o 
   5  18   1       90.77       89.89      4.81 o 
   6  18   1       23.23       23.37      2.73 o 
   7  18   1      158.87      125.14      5.97 o 
   8  18   1       12.77       15.72      5.80 o 
   9  18   1        3.18        0.48      5.44 o 
  10  18   1       77.05       83.04     10.75 o 
  11  18   1        7.01       20.48      7.27 o 
  12  18   1        0.00        0.89      6.26 o 
  13  18   1       62.95       70.50     11.33 o 
   0  19   1      150.85      111.98      9.67 o 
   1  19   1        5.97       16.09      4.11 o 
   2  19   1       55.89       56.71      3.18 o 
   3  19   1      149.11      151.42      4.88 o 
   4  19   1      261.26      246.31      7.72 o 
   5  19   1      121.23      123.72      9.84 o 
   6  19   1       47.77       51.43      4.08 o 
   7  19   1       73.42       64.50      8.80 o 
   8  19   1        7.16       10.45      5.70 o 
   9  19   1       76.06       92.67     11.16 o 
  10  19   1      104.94      132.53     13.85 o 
  11  19   1       76.09       82.10     11.11 o 
  12  19   1        0.05       -5.43      5.43 o 
  13  19   1       17.32       31.48      9.31 o 
   1  20   1      890.13      947.57     34.97 o 
   2  20   1        0.92       -0.05      1.77 o 
   3  20   1      209.40      180.79      6.27 o 
   4  20   1       18.97       17.68      3.71 o 
   5  20   1       50.21       59.29      4.09 o 
   6  20   1        2.41        3.70      2.28 o 
   7  20   1       22.47        3.94      5.47 o 
   8  20   1        3.56        4.86      5.30 o 
   9  20   1       40.85       42.99      8.53 o 
  10  20   1       78.07       93.62     11.82 o 
  11  20   1      131.84      146.05     14.66 o 
  12  20   1       73.59       89.43     12.66 o 
   0  21   1        2.47       13.80      5.37 o 
   1  21   1       93.80       88.53      9.21 o 
   2  21   1       51.83       51.09      3.70 o 
   3  21   1      130.50      128.00      7.49 o 
   4  21   1       16.64        9.60      2.40 o 
   5  21   1       12.47       14.96      3.60 o 
   6  21   1      218.27      183.14     17.56 o 
   7  21   1       23.63       16.73      6.05 o 
   8  21   1        1.72        0.38      5.40 o 
   9  21   1        4.27        2.61      5.43 o 
  10  21   1       15.25       23.22      8.01 o 
  11  21   1        1.38        2.41      6.71 o 
  12  21   1       83.75      106.75     13.84 o 
   1  22   1      428.51      415.65     23.24 o 
   2  22   1      885.34      813.66     24.48 o 
   3  22   1        9.87       16.54      8.95 o 
   4  22   1       38.24       25.29      4.63 o 
   5  22   1      162.54      111.02     11.50 o 
   6  22   1      147.45      114.17     11.95 o 
   7  22   1       21.52       25.67      6.90 o 
   8  22   1       42.57       59.94      9.27 o 
   9  22   1        7.27       11.99      6.64 o 
  10  22   1        9.15       10.32      7.11 o 
  11  22   1       74.09       93.69     13.05 o 
  12  22   1        3.23        5.60      7.30 o 
   0  23   1     1451.68     1512.71     76.94 o 
   1  23   1      263.77      317.83     23.62 o 
   2  23   1      362.67      362.44     12.57 o 
   3  23   1       22.30       21.99      3.77 o 
   4  23   1      385.86      359.24     23.60 o 
   5  23   1       18.67       14.45      5.86 o 
   6  23   1       14.33       13.84      5.92 o 
   7  23   1        0.62       -0.82      4.70 o 
   8  23   1        8.87       14.22      6.49 o 
   9  23   1        7.38       -1.37      5.63 o 
  10  23   1        3.31        5.59      7.07 o 
  11  23   1        3.61        0.19      7.37 o 
   1  24   1      144.37      139.34      6.55 o 
   2  24   1       10.71        8.12      2.49 o 
   3  24   1        1.84        1.47      2.98 o 
   4  24   1        0.21        1.82      5.12 o 
   5  24   1       14.70       -0.55      4.83 o 
   6  24   1        0.02       -0.38      4.52 o 
   7  24   1        1.66       -1.60      5.33 o 
   8  24   1        9.47        4.46      5.80 o 
   9  24   1        0.00       -5.15      5.22 o 
  10  24   1        3.77       10.52      7.49 o 
   0  25   1      503.03      485.39     29.24 o 
   1  25   1      457.47      419.29     14.19 o 
   2  25   1      131.40      136.98      8.01 o 
   3  25   1       79.98       65.54      9.05 o 
   4  25   1       28.50       30.67      7.09 o 
   5  25   1        5.27        2.87      4.65 o 
   6  25   1       34.93       24.20      7.32 o 
   7  25   1        0.00        4.10      5.35 o 
   8  25   1        0.22        2.89      5.83 o 
   9  25   1        0.20       -1.65      5.97 o 
  10  25   1        0.00       -6.26      6.26 o 
   1  26   1       12.15       13.98      4.25 o 
   2  26   1        0.42       -0.95      4.63 o 
   3  26   1       29.64       29.40      7.59 o 
   4  26   1        2.87        5.86      5.73 o 
   5  26   1        4.75        4.99      5.54 o 
   6  26   1       17.52       27.90      7.72 o 
   7  26   1        8.67        7.55      6.08 o 
   8  26   1        9.32       24.00      8.44 o 
   9  26   1        0.04       -3.07      6.08 o 
   0  27   1        0.46        1.93      5.33 o 
   1  27   1       22.88       21.11      6.52 o 
   2  27   1        2.65        1.24      5.44 o 
   3  27   1       32.52       31.56      7.50 o 
   4  27   1        6.62       -1.04      5.17 o 
   5  27   1       14.76        4.40      5.93 o 
   6  27   1       18.31       31.95      8.08 o 
   7  27   1        2.98       -5.56      5.56 o 
   8  27   1        8.18        1.73      6.94 o 
   1  28   1       72.54       75.15     10.43 o 
   2  28   1      116.96      102.21     11.92 o 
   3  28   1       37.67       39.43      8.56 o 
   4  28   1        4.05        4.04      5.84 o 
   5  28   1       26.88       42.04      8.63 o 
   6  28   1        0.42        7.03      6.34 o 
   7  28   1        2.70       -6.06      6.10 o 
   1  29   1       49.99       50.80      8.92 o 
   2  29   1       29.70       32.92      8.47 o 
   3  29   1       12.83       21.10      7.42 o 
   4  29   1        2.06        2.38      5.84 o 
   5  29   1        1.71        3.35      6.06 o 
   6  29   1        5.36        4.29      6.39 o 
   2  30   1      101.67       90.43     11.79 o 
   3  30   1       49.14       59.13     10.03 o 
   4  30   1       14.78       19.64      7.71 o 
   5  30   1        8.31        7.13      7.36 o 
   6  30   1       79.26       98.35     13.70 o 
   3  31   1        2.25       18.62      8.08 o 
   4  31   1       38.85       59.72     11.01 o 
   5  31   1        2.21        3.25      7.11 o 
   0   0   2     5018.46     4249.43    137.57 o 
   1   0   2     7562.20     7234.06    191.25 o 
   2   0   2     5778.93     5634.84    148.67 o 
   3   0   2     2123.39     2108.79     48.68 o 
   4   0   2     1068.24     1124.32     30.50 o 
   5   0   2       17.09       20.43      1.64 o 
   6   0   2      889.68     1001.28     23.98 o 
   7   0   2      130.26      141.22      4.40 o 
   8   0   2        9.81       14.08      1.33 o 
   9   0   2      523.02      491.27     10.41 o 
  10   0   2      105.07      107.52      3.78 o 
  11   0   2       10.67        7.29      1.65 o 
  12   0   2      274.49      273.02      8.22 o 
  13   0   2      232.98      242.99      8.64 o 
  14   0   2       32.89       33.64      3.15 o 
  15   0   2        3.04       11.60      4.14 o 
   1   1   2     2285.65     2218.50     38.57 o 
   2   1   2    12299.22    12389.87    214.69 o 
   3   1   2      418.34      444.73      8.87 o 
   4   1   2      749.78      780.33     14.06 o 
   5   1   2     1013.58     1178.88     22.66 o 
   6   1   2      384.47      386.07      7.01 o 
   7   1   2       12.89       11.70      0.90 o 
   8   1   2       25.38       25.96      1.15 o 
   9   1   2       16.62       21.67      1.08 o 
  10   1   2       26.10       28.76      1.31 o 
  11   1   2       82.77       79.66      2.38 o 
  12   1   2      365.35      352.81      7.33 o 
  13   1   2       20.04       24.25      1.94 o 
  14   1   2       43.68       60.06      5.57 o 
  15   1   2       65.24       68.58      7.63 o 
   0   2   2    13758.81    13182.35    348.66 o 
   1   2   2       55.22       49.37      2.55 o 
   2   2   2     1611.55     1553.46     25.43 o 
   3   2   2     3190.06     3243.53     60.78 o 
   4   2   2      405.74      440.29      8.21 o 
   5   2   2      311.40      348.16      7.26 o 
   6   2   2        0.75        3.21      0.80 o 
   7   2   2        0.06        1.61      0.65 o 
   8   2   2       91.43       90.32      2.21 o 
   9   2   2       11.70        7.22      0.92 o 
  10   2   2       23.82       26.14      1.29 o 
  11   2   2       12.50       14.27      1.34 o 
  12   2   2      187.28      184.66      4.35 o 
  13   2   2       18.68       18.61      1.92 o 
  14   2   2       89.09       92.63      4.23 o 
   1   3   2     4411.51     4352.23     75.21 o 
   2   3   2      586.71      601.26     10.85 o 
   3   3   2     2732.18     2785.00     48.40 o 
   4   3   2      873.22      856.37     16.54 o 
   5   3   2       54.74       62.72      2.37 o 
   6   3   2       59.06       66.69      1.82 o 
   7   3   2      342.66      379.73      6.55 o 
   8   3   2        2.40        4.49      0.69 o 
   9   3   2        6.42        4.68      0.86 o 
  10   3   2       55.12       53.29      1.82 o 
  11   3   2       95.56       92.79      2.95 o 
  12   3   2        7.79       12.56      1.62 o 
  13   3   2        2.67        2.26      1.29 o 
  14   3   2       56.18       50.98      2.99 o 
   0   4   2     3634.37     3334.09     76.44 o 
   1   4   2       57.78       67.61      2.36 o 
   2   4   2      277.43      241.38      5.02 o 
   3   4   2     1898.29     1836.80     32.11 o 
   4   4   2      806.82      774.28     13.93 o 
   5   4   2        0.35        0.76      0.48 o 
   6   4   2       96.01       84.13      5.93 o 
   7   4   2        6.09        5.79      0.92 o 
   8   4   2       28.60       27.13      1.24 o 
   9   4   2       58.03       57.52      1.77 o 
  10   4   2      121.83      135.28      3.13 o 
  11   4   2       27.86       32.71      1.65 o 
  12   4   2       28.74       29.10      1.70 o 
  13   4   2        0.65        4.02      1.13 o 
  14   4   2      145.30      138.79      8.25 o 
   1   5   2      420.46      382.63      7.06 o 
   2   5   2      788.08      694.63     14.63 o 
   3   5   2     1592.69     1515.45     30.34 o 
   4   5   2       45.22       42.93      2.79 o 
   5   5   2        8.39        8.25      0.75 o 
   6   5   2     1924.32     1924.61     33.97 o 
   7   5   2      418.40      422.77      8.48 o 
   8   5   2       54.23       54.30      1.77 o 
   9   5   2        2.44        1.63      0.82 o 
  10   5   2       93.27       94.64      2.99 o 
  11   5   2      227.99      224.64      4.71 o 
  12   5   2       10.74       11.25      1.05 o 
  13   5   2       87.46       84.71      6.06 o 
  14   5   2        9.81       18.95      3.95 o 
   0   6   2      239.45      303.61      8.74 o 
   1   6   2        9.38       12.12      1.12 o 
   2   6   2      322.24      301.95      8.31 o 
   3   6   2       91.14       86.32      2.86 o 
   4   6   2      106.53      108.38      2.50 o 
   5   6   2      255.01      277.57      5.08 o 
   6   6   2      265.58      285.17      5.38 o 
   7   6   2       93.40      100.75      2.40 o 
   8   6   2        0.53        4.61      0.77 o 
   9   6   2       10.66       14.41      1.58 o 
  10   6   2        2.70        3.12      1.28 o 
  11   6   2        1.05        2.45      1.03 o 
  12   6   2        0.10        1.94      2.45 o 
  13   6   2        4.69        7.91      2.95 o 
  14   6   2       10.42        6.98      6.93 o 
   1   7   2      808.69      784.99     16.52 o 
   2   7   2     1311.72     1242.31     25.87 o 
   3   7   2     1083.67     1017.28     21.34 o 
   4   7   2     1644.81     1650.35     34.61 o 
   5   7   2        0.70        3.21      1.12 o 
   6   7   2       41.64       45.26      3.47 o 
   7   7   2      272.59      289.61      7.42 o 
   8   7   2     1177.47     1164.61     28.67 o 
   9   7   2        7.12        8.55      1.83 o 
  10   7   2        1.17        3.43      1.97 o 
  11   7   2        0.84        0.70      2.23 o 
  12   7   2       16.53       25.20      3.81 o 
  13   7   2        0.10        1.86      2.63 o 
  14   7   2       13.82       12.84      4.00 o 
   0   8   2     1063.77     1080.53     29.14 o 
   1   8   2      730.67      785.88     16.53 o 
   2   8   2      636.69      672.25     27.45 o 
   3   8   2       80.29       76.22      3.02 o 
   4   8   2     1055.64     1022.39     18.63 o 
   5   8   2      171.65      198.05      6.05 o 
   6   8   2       72.97       68.68      5.32 o 
   7   8   2      100.96       90.36      4.49 o 
   8   8   2      264.15      277.28     11.78 o 
   9   8   2        8.11        7.17      2.39 o 
  10   8   2      438.52      458.87     14.92 o 
  11   8   2        4.60        8.24      2.57 o 
  12   8   2        0.62       -1.82      2.33 o 
  13   8   2       37.16       32.62      3.80 o 
  14   8   2       22.66       14.84      4.11 o 
   1   9   2        6.88        7.18      0.80 o 
   2   9   2      387.18      408.20      9.72 o 
   3   9   2       80.60       66.29      3.64 o 
   4   9   2       72.70       82.26      4.11 o 
   5   9   2      153.73      168.69      3.84 o 
   6   9   2      248.21      273.83      7.05 o 
   7   9   2       60.16       57.49      2.58 o 
   8   9   2      349.55      333.07      9.67 o 
   9   9   2      614.13      642.72     24.36 o 
  10   9   2       75.77       99.43      5.49 o 
  11   9   2        0.41       -0.57      2.39 o 
  12   9   2        7.20        4.95      2.72 o 
  13   9   2       13.99       14.76      3.39 o 
   0  10   2     1100.50     1116.33     38.50 o 
   1  10   2     1234.82     1361.73     32.51 o 
   2  10   2      320.85      333.61     10.52 o 
   3  10   2      190.30      157.66      4.90 o 
   4  10   2       34.47       36.27      3.62 o 
   5  10   2     1649.37     1719.07     33.44 o 
   6  10   2       16.80       21.39      2.26 o 
   7  10   2      521.01      526.84     12.31 o 
   8  10   2      748.94      715.41     34.15 o 
   9  10   2      387.55      367.67     15.49 o 
  10  10   2      219.36      215.60      8.74 o 
  11  10   2        1.81        2.27      2.52 o 
  12  10   2       41.01       40.15      5.22 o 
  13  10   2        4.35        1.82      5.53 o 
   1  11   2     1074.33     1131.88     27.27 o 
   2  11   2      104.03      106.46      2.89 o 
   3  11   2     1302.05     1428.44     27.90 o 
   4  11   2       49.43       46.22      1.77 o 
   5  11   2      128.18      122.12      3.61 o 
   6  11   2      693.76      705.99     15.63 o 
   7  11   2     1151.58     1146.48     30.29 o 
   8  11   2       24.01       24.96      3.99 o 
   9  11   2       38.95       38.21      4.60 o 
  10  11   2      521.04      517.53     20.83 o 
  11  11   2        4.54        2.09      2.68 o 
  12  11   2        9.89       16.55      6.23 o 
  13  11   2       19.89       24.19      7.19 o 
   0  12   2      491.60      441.75     17.47 o 
   1  12   2        7.88        3.94      1.21 o 
   2  12   2      511.30      506.08     11.64 o 
   3  12   2       84.73       76.19      4.61 o 
   4  12   2        0.17        2.41      0.78 o 
   5  12   2        1.60        2.77      1.65 o 
   6  12   2      323.78      312.81      7.57 o 
   7  12   2      583.47      574.45     17.35 o 
   8  12   2      526.00      463.19     18.69 o 
   9  12   2        9.01       13.82      3.61 o 
  10  12   2      135.95      118.85      7.79 o 
  11  12   2       51.91       45.59      7.98 o 
  12  12   2        0.41       -0.39      5.37 o 
  13  12   2        0.00        0.14      5.53 o 
  14  12   2        0.36       -5.53      5.53 o 
   1  13   2       23.77       37.42      2.32 o 
   2  13   2      260.87      312.73      7.68 o 
   3  13   2      141.65      146.41      3.74 o 
   4  13   2      154.62      159.76      4.53 o 
   5  13   2        3.05        4.39      1.00 o 
   6  13   2       93.49       88.39      3.46 o 
   7  13   2        1.44        1.03      1.82 o 
   8  13   2      149.76      128.99      5.72 o 
   9  13   2      259.71      229.78     12.51 o 
  10  13   2       10.92        7.61      5.19 o 
  11  13   2        0.15       -4.30      4.69 o 
  12  13   2        0.15       -4.92      4.92 o 
  13  13   2       13.62        4.89      5.99 o 
  14  13   2        0.27       -4.81      5.69 o 
   0  14   2      223.19      229.85      8.21 o 
   1  14   2       26.66       22.27      1.56 o 
   2  14   2     1061.47     1098.54     24.06 o 
   3  14   2      415.28      419.08     10.59 o 
   4  14   2        3.53        2.35      0.87 o 
   5  14   2     1239.31     1212.54     26.10 o 
   6  14   2      626.57      596.84     15.25 o 
   7  14   2       13.81       16.34      5.15 o 
   8  14   2       28.11       40.19      4.83 o 
   9  14   2       25.43       26.06      5.79 o 
  10  14   2      243.97      221.43     17.13 o 
  11  14   2        1.55       -1.24      5.09 o 
  12  14   2        9.79        8.89      6.28 o 
  13  14   2        7.25        1.57      6.25 o 
  14  14   2        6.28       16.63      7.37 o 
   1  15   2        0.01        0.31      1.00 o 
   2  15   2      460.56      463.59     12.90 o 
   3  15   2        4.24        7.18      1.23 o 
   4  15   2        6.50        7.69      1.05 o 
   5  15   2       27.30       32.74      2.18 o 
   6  15   2      133.59      125.42      5.23 o 
   7  15   2       78.70       75.02      6.07 o 
   8  15   2      558.68      494.96     20.06 o 
   9  15   2       19.27       17.49      6.38 o 
  10  15   2       68.25       73.66      9.53 o 
  11  15   2       12.51       16.97      6.88 o 
  12  15   2        0.03       -0.92      5.70 o 
  13  15   2        0.50       -0.55      6.19 o 
   0  16   2      349.73      324.92     18.74 o 
   1  16   2      391.63      414.90     11.69 o 
   2  16   2      189.28      180.16      5.10 o 
   3  16   2       62.90       47.33      2.90 o 
   4  16   2       56.00       57.65      4.20 o 
   5  16   2      543.25      532.34     13.85 o 
   6  16   2       13.31       10.78      3.25 o 
   7  16   2        8.92        6.36      3.25 o 
   8  16   2       38.14       41.25      5.00 o 
   9  16   2      172.46      169.33     14.78 o 
  10  16   2        3.61        5.18      5.89 o 
  11  16   2       14.15        8.46      6.42 o 
  12  16   2        4.91       15.50      7.17 o 
  13  16   2       10.08       13.42      7.50 o 
   1  17   2       23.30       24.87      1.95 o 
   2  17   2      123.18      130.70      4.54 o 
   3  17   2        0.94        0.08      1.06 o 
   4  17   2      196.32      199.72      7.86 o 
   5  17   2      150.44      152.68      5.60 o 
   6  17   2       74.09       69.56      4.45 o 
   7  17   2        5.37        4.20      2.31 o 
   8  17   2        6.70        4.42      5.07 o 
   9  17   2       71.84       63.64      9.11 o 
  10  17   2        5.02        8.53      5.69 o 
  11  17   2       20.12       18.66      6.80 o 
  12  17   2       15.64       30.34      8.51 o 
  13  17   2       12.96       15.15      7.87 o 
   0  18   2       42.88       64.62     10.79 o 
   1  18   2      211.43      244.36      9.72 o 
   2  18   2       64.93       68.71      5.51 o 
   3  18   2      184.78      178.84      5.72 o 
   4  18   2      278.98      271.20      7.90 o 
   5  18   2       25.23       19.78      2.29 o 
   6  18   2        8.32        6.73      2.34 o 
   7  18   2        0.00        1.47      2.74 o 
   8  18   2       81.34       76.13     10.13 o 
   9  18   2       44.67       63.08      9.63 o 
  10  18   2       20.25        9.15      6.06 o 
  11  18   2       27.80       34.23      8.17 o 
  12  18   2        0.72       -1.21      6.58 o 
  13  18   2        9.72       22.36      8.62 o 
   1  19   2       45.85       45.62      3.09 o 
   2  19   2      116.47      115.46      4.35 o 
   3  19   2        1.99        4.17      1.55 o 
   4  19   2      725.79      724.65     21.94 o 
   5  19   2        0.28        0.40      1.92 o 
   6  19   2      192.07      191.81     15.25 o 
   7  19   2      225.38      210.40     16.48 o 
   8  19   2       65.01       66.75      9.41 o 
   9  19   2        3.53        4.50      5.64 o 
  10  19   2        0.80        0.19      5.80 o 
  11  19   2        9.64       10.00      7.17 o 
  12  19   2        0.01        4.10      7.13 o 
   0  20   2      274.95      269.44     13.23 o 
   1  20   2       11.03       13.88      1.91 o 
   2  20   2      225.35      218.06     12.50 o 
   3  20   2      500.91      485.41     15.67 o 
   4  20   2       38.77       43.06      3.59 o 
   5  20   2       30.69       31.44      3.13 o 
   6  20   2       36.11       26.28      6.70 o 
   7  20   2        2.28       -0.35      5.14 o 
   8  20   2        5.39       -0.94      5.02 o 
   9  20   2       18.85       25.00      7.32 o 
  10  20   2       22.47       42.40      8.80 o 
  11  20   2        0.01       -6.03      6.03 o 
  12  20   2       53.40       71.16     11.91 o 
   1  21   2      672.01      637.37     16.68 o 
   2  21   2      316.52      309.63     18.93 o 
   3  21   2      423.87      410.50     13.78 o 
   4  21   2        9.76        3.73      2.16 o 
   5  21   2      108.96      110.82      8.98 o 
   6  21   2       18.55       12.56      5.76 o 
   7  21   2       19.13       15.96      6.74 o 
   8  21   2       19.94       23.09      7.23 o 
   9  21   2        1.48        4.17      5.86 o 
  10  21   2       13.72        8.10      6.84 o 
  11  21   2      128.10      149.07     16.28 o 
  12  21   2       41.07       67.38     12.05 o 
   0  22   2      197.00      173.43     15.58 o 
   1  22   2      606.61      606.38     16.05 o 
   2  22   2       75.36       68.33     10.31 o 
   3  22   2       75.28       63.47      4.39 o 
   4  22   2        3.00        3.67      2.92 o 
   5  22   2        3.85        0.82      5.28 o 
   6  22   2       19.41        8.56      5.95 o 
   7  22   2        0.60       -2.14      4.68 o 
   8  22   2       15.20        4.17      5.54 o 
   9  22   2       45.06       40.12      8.73 o 
  10  22   2       14.04       19.43      8.21 o 
  11  22   2        0.65       13.51      7.75 o 
   1  23   2       11.72       20.91      3.02 o 
   2  23   2      385.21      379.69     13.13 o 
   3  23   2       35.31       30.42      4.58 o 
   4  23   2       48.07       57.10      5.47 o 
   5  23   2      141.48      122.71     12.86 o 
   6  23   2       35.51       26.96      7.37 o 
   7  23   2        0.02       -4.76      4.76 o 
   8  23   2        0.48       -2.02      5.28 o 
   9  23   2        2.01        1.04      6.19 o 
  10  23   2        4.31        6.70      6.93 o 
   0  24   2      185.38      181.91     14.32 o 
   1  24   2       29.70       32.39      6.48 o 
   2  24   2        0.02        1.50      2.27 o 
   3  24   2      105.47      106.98      7.82 o 
   4  24   2        1.04       -0.06      3.04 o 
   5  24   2        7.07        8.75      5.92 o 
   6  24   2        5.19        3.49      5.47 o 
   7  24   2        3.64        1.56      5.84 o 
   8  24   2        0.63        5.37      6.58 o 
   9  24   2       16.61       17.17      8.08 o 
  10  24   2        4.60        1.08      6.58 o 
   1  25   2       98.29      106.77      5.83 o 
   2  25   2        0.57       -0.50      3.12 o 
   3  25   2       53.34       49.96      5.58 o 
   4  25   2       27.71       30.11      4.66 o 
   5  25   2        7.64        3.48      5.31 o 
   6  25   2        0.02        5.92      5.82 o 
   7  25   2       12.84       19.34      7.29 o 
   8  25   2        0.29        2.79      5.99 o 
   9  25   2        3.51        1.56      6.77 o 
   0  26   2       81.98       86.46     10.22 o 
   1  26   2       86.72       79.93      6.92 o 
   2  26   2       37.01       47.12      5.57 o 
   3  26   2       38.74       41.54      5.38 o 
   4  26   2      198.57      183.47     16.11 o 
   5  26   2       11.86       13.45      6.57 o 
   6  26   2       15.88       22.64      7.30 o 
   7  26   2        8.82       13.67      7.01 o 
   8  26   2        0.01        2.67      6.65 o 
   1  27   2        3.61        0.09      3.44 o 
   2  27   2       57.62       64.17      6.34 o 
   3  27   2       16.45       20.58      4.60 o 
   4  27   2        2.63       -3.74      4.91 o 
   5  27   2        0.59       -3.98      4.96 o 
   6  27   2       33.39       25.20      8.24 o 
   7  27   2        7.24       -0.46      6.18 o 
   8  27   2       22.52       33.22      9.18 o 
   0  28   2      185.95      196.06     16.38 o 
   1  28   2       25.93       21.16      4.75 o 
   2  28   2        2.58        2.15      3.71 o 
   3  28   2        9.79        4.07      6.22 o 
   4  28   2        1.32       -0.72      5.35 o 
   5  28   2        3.22       -1.33      5.93 o 
   6  28   2        3.50        0.75      6.10 o 
   7  28   2        6.82       10.39      7.42 o 
   1  29   2        2.58        3.16      3.92 o 
   2  29   2       72.37       84.68      9.68 o 
   3  29   2        5.25        9.57      6.34 o 
   4  29   2       41.21       41.10      9.28 o 
   5  29   2        7.57       11.62      6.74 o 
   6  29   2        2.83        5.24      6.96 o 
   0  30   2       37.98       27.22      7.84 o 
   1  30   2       10.43       15.68      5.02 o 
   2  30   2       46.97       52.54     10.33 o 
   3  30   2        0.19       -4.79      5.25 o 
   4  30   2       33.59       37.80      8.75 o 
   5  30   2        7.78       28.63      8.49 o 
   1  31   2       15.10       16.35      4.87 o 
   2  31   2       15.84       18.29      7.76 o 
   3  31   2       69.24       91.87     12.41 o 
   4  31   2        5.39       14.17      7.85 o 
   0  32   2       19.98       19.84      7.48 o 
   1  32   2       20.36       28.81      8.72 o 
   2  32   2       12.32       11.70      7.13 o 
   3  32   2        2.75        3.10      7.11 o 
   1  33   2        0.02       -2.50      6.09 o 
   1   0   3      276.79      317.03      9.65 o 
   2   0   3       23.26       27.39      1.83 o 
   3   0   3      231.19      228.08      6.29 o 
   4   0   3     4138.74     4392.30    100.84 o 
   5   0   3       72.03       88.69      3.87 o 
   6   0   3       16.04       14.99      1.79 o 
   7   0   3      247.09      246.29      8.14 o 
   8   0   3      497.67      488.16     12.67 o 
   9   0   3      196.49      180.99      5.76 o 
  10   0   3       52.73       42.52      2.76 o 
  11   0   3       37.83       40.26      2.83 o 
  12   0   3      196.97      182.69      6.26 o 
  13   0   3        1.24       -2.00      2.00 o 
  14   0   3        3.80        6.71      3.95 o 
   0   1   3     3749.39     3966.81     90.95 o 
   1   1   3      771.29      815.22     14.69 o 
   2   1   3      101.96       95.43      2.41 o 
   3   1   3     3954.39     4314.49     74.85 o 
   4   1   3       96.79       86.31      2.55 o 
   5   1   3        2.06        0.76      0.78 o 
   6   1   3        5.51        1.30      0.84 o 
   7   1   3        0.68        1.75      0.88 o 
   8   1   3        1.61        1.29      0.89 o 
   9   1   3      257.58      233.67      4.63 o 
  10   1   3        0.52        0.17      1.07 o 
  11   1   3       77.04       77.88      2.86 o 
  12   1   3        2.46        4.61      1.36 o 
  13   1   3        7.30       17.98      1.86 o 
  14   1   3       97.77       94.13      5.95 o 
   1   2   3        0.96        4.49      0.85 o 
   2   2   3      818.68      852.86     14.38 o 
   3   2   3      416.73      438.32      8.32 o 
   4   2   3       89.23       84.51      2.31 o 
   5   2   3       14.06        6.71      0.88 o 
   6   2   3       15.73        7.19      1.05 o 
   7   2   3      325.49      330.49      8.35 o 
   8   2   3       40.53       40.26      1.64 o 
   9   2   3        1.15        3.17      0.92 o 
  10   2   3       58.03       58.45      2.16 o 
  11   2   3       45.18       40.11      2.12 o 
  12   2   3        0.22       -1.17      1.17 o 
  13   2   3       25.31       21.11      1.80 o 
  14   2   3        0.00        2.92      3.38 o 
   0   3   3     1806.89     1808.21     41.98 o 
   1   3   3      325.16      338.81      7.82 o 
   2   3   3       33.51       37.00      2.43 o 
   3   3   3      148.81      176.11      6.05 o 
   4   3   3      317.17      317.33      6.78 o 
   5   3   3      176.21      205.69      4.45 o 
   6   3   3       24.06       31.28      1.58 o 
   7   3   3      138.93      127.22      3.29 o 
   8   3   3        0.82        3.28      0.89 o 
   9   3   3       50.92       57.38      1.91 o 
  10   3   3      259.07      239.25      4.87 o 
  11   3   3      189.87      181.40      4.32 o 
  12   3   3        1.72       -0.94      1.15 o 
  13   3   3        0.02       -1.21      1.35 o 
  14   3   3        3.60        7.51      3.38 o 
   1   4   3      111.71      111.27      3.28 o 
   2   4   3     1238.47     1256.32     24.04 o 
   3   4   3      302.42      297.55      8.77 o 
   4   4   3      447.56      417.68      8.01 o 
   5   4   3        0.82        0.32      0.60 o 
   6   4   3        1.71        1.88      0.82 o 
   7   4   3        0.12        0.75      0.84 o 
   8   4   3        0.42        1.16      0.76 o 
   9   4   3        3.93        3.27      0.82 o 
  10   4   3        4.21        3.92      1.09 o 
  11   4   3       20.56       25.52      1.72 o 
  12   4   3       10.99        9.44      1.41 o 
  13   4   3       14.61       12.68      2.29 o 
  14   4   3        8.69       12.23      3.63 o 
   0   5   3     2555.44     2423.59     55.95 o 
   1   5   3     3235.96     3156.35     54.89 o 
   2   5   3      120.14      104.05      2.76 o 
   3   5   3      568.74      575.53     11.48 o 
   4   5   3      116.95      125.23      3.02 o 
   5   5   3       87.24       88.39      2.59 o 
   6   5   3       57.81       60.93      2.00 o 
   7   5   3       20.32       15.68      1.19 o 
   8   5   3        0.18       -0.05      0.70 o 
   9   5   3        0.43       -0.58      0.87 o 
  10   5   3        0.16       -0.41      0.96 o 
  11   5   3       36.04       36.98      1.99 o 
  12   5   3       16.22       18.86      1.54 o 
  13   5   3        7.70        6.76      1.75 o 
  14   5   3        6.34       11.14      3.60 o 
   1   6   3      266.80      264.98      5.30 o 
   2   6   3     1326.45     1293.22     22.94 o 
   3   6   3       71.15       96.38      3.13 o 
   4   6   3      999.36      933.72     16.85 o 
   5   6   3        1.03        1.30      0.73 o 
   6   6   3      314.09      307.28      6.27 o 
   7   6   3        4.98        6.57      1.14 o 
   8   6   3        0.04        0.94      0.69 o 
   9   6   3       14.10       13.96      1.11 o 
  10   6   3       13.49       11.92      1.20 o 
  11   6   3        1.19        2.60      0.98 o 
  12   6   3       12.21       18.72      3.22 o 
  13   6   3       11.98       16.07      3.32 o 
  14   6   3        1.96        1.42      3.68 o 
   0   7   3     2080.79     2127.40     62.24 o 
   1   7   3      814.32      876.09     22.77 o 
   2   7   3      450.53      400.06      7.63 o 
   3   7   3      785.15      818.21     14.81 o 
   4   7   3      239.17      258.70      5.64 o 
   5   7   3       31.30       32.26      1.87 o 
   6   7   3       16.13       12.66      1.01 o 
   7   7   3      311.90      301.45      5.75 o 
   8   7   3      125.88      107.09      2.57 o 
   9   7   3      114.32      112.35      3.18 o 
  10   7   3      108.49      113.33      5.69 o 
  11   7   3        9.07       16.80      3.02 o 
  12   7   3        3.43        5.05      2.76 o 
  13   7   3       75.70       84.10      5.59 o 
  14   7   3        0.12        0.19      3.41 o 
   1   8   3       19.21       22.06      1.24 o 
   2   8   3        0.64        0.80      0.75 o 
   3   8   3      746.55      701.87     13.88 o 
   4   8   3      501.53      477.42     14.11 o 
   5   8   3      448.61      388.81      7.58 o 
   6   8   3      124.09      135.67      3.90 o 
   7   8   3       31.58       29.13      1.92 o 
   8   8   3        4.56        5.00      1.72 o 
   9   8   3       39.54       44.14      3.09 o 
  10   8   3       34.53       38.58      3.56 o 
  11   8   3       81.17       92.56     12.35 o 
  12   8   3       60.11       64.76      4.84 o 
  13   8   3       17.43       24.21      3.79 o 
   0   9   3     3040.94     3202.13     85.11 o 
   1   9   3       65.98       55.50      3.24 o 
   2   9   3      512.23      537.25     10.79 o 
   3   9   3      215.30      212.29      6.80 o 
   4   9   3      499.07      490.03     10.01 o 
   5   9   3     2898.36     2794.97     49.25 o 
   6   9   3      121.72      125.92      4.94 o 
   7   9   3      237.06      232.78      5.30 o 
   8   9   3       92.95       96.63      5.22 o 
   9   9   3        0.58        1.01      2.13 o 
  10   9   3       35.46       34.31      4.49 o 
  11   9   3       14.02       18.87      3.86 o 
  12   9   3       28.11       27.91      3.86 o 
  13   9   3        4.72        4.40      5.76 o 
   1  10   3      439.34      460.95     13.89 o 
   2  10   3       30.42       37.40      2.22 o 
   3  10   3      578.08      581.81     11.66 o 
   4  10   3      101.95       83.35      3.86 o 
   5  10   3       93.94       96.80      6.01 o 
   6  10   3      324.74      311.86     10.89 o 
   7  10   3      396.68      369.19     16.71 o 
   8  10   3      177.70      187.05      5.81 o 
   9  10   3       55.33       45.01      4.11 o 
  10  10   3        5.77        4.84      3.33 o 
  11  10   3        5.34        5.17      4.32 o 
  12  10   3        5.45        6.32      5.83 o 
  13  10   3       66.12       57.86      9.42 o 
   0  11   3        0.11        2.25      1.11 o 
   1  11   3      284.13      329.91      6.96 o 
   2  11   3       71.61       75.75      2.27 o 
   3  11   3      144.69      157.90      6.03 o 
   4  11   3      369.27      344.88      7.60 o 
   5  11   3      747.49      741.01     15.13 o 
   6  11   3      720.31      688.89     14.23 o 
   7  11   3      587.28      587.92     15.38 o 
   8  11   3      377.85      370.71     12.35 o 
   9  11   3       63.64       64.29      5.78 o 
  10  11   3        4.54        5.80      3.22 o 
  11  11   3      297.61      308.21     21.47 o 
  12  11   3      130.44      123.41     12.92 o 
  13  11   3        5.50        0.85      6.13 o 
  14  11   3        3.51        3.72      6.26 o 
   1  12   3       19.22       18.07      1.04 o 
   2  12   3      282.77      285.50      5.95 o 
   3  12   3       79.80       90.24      5.61 o 
   4  12   3      100.07      103.49      4.68 o 
   5  12   3      266.47      238.65      9.58 o 
   6  12   3     1705.61     1742.81     41.87 o 
   7  12   3     1631.56     1609.11     38.95 o 
   8  12   3       11.75        9.74      2.43 o 
   9  12   3      109.22       93.39      6.87 o 
  10  12   3       44.13       41.69      7.43 o 
  11  12   3       60.62       58.20      9.24 o 
  12  12   3       14.84        9.60      6.22 o 
  13  12   3        9.64        2.05      6.44 o 
  14  12   3        0.00        4.26      7.04 o 
   0  13   3      632.52      642.87     18.65 o 
   1  13   3       64.30       72.98      2.65 o 
   2  13   3      126.36      132.74      4.28 o 
   3  13   3        7.56        8.77      1.23 o 
   4  13   3      313.62      313.14      7.72 o 
   5  13   3      728.10      762.90     17.09 o 
   6  13   3       16.77       21.05      5.47 o 
   7  13   3      235.13      217.11     11.55 o 
   8  13   3        1.80       -0.12      2.00 o 
   9  13   3        2.54       14.99      5.72 o 
  10  13   3        1.37       -0.10      4.79 o 
  11  13   3       38.85       27.25      7.01 o 
  12  13   3       23.98        7.85      6.67 o 
  13  13   3       11.22       11.34      6.91 o 
   1  14   3      173.35      194.61      5.30 o 
   2  14   3       68.96       79.84      4.66 o 
   3  14   3       23.17       24.81      1.79 o 
   4  14   3       30.32       28.64      1.83 o 
   5  14   3      491.40      473.61     12.67 o 
   6  14   3      153.03      146.59     12.08 o 
   7  14   3      471.81      451.76     12.27 o 
   8  14   3       51.66       61.95      5.98 o 
   9  14   3      170.71      162.14     14.11 o 
  10  14   3       21.46       14.89      6.10 o 
  11  14   3        7.69        3.46      5.60 o 
  12  14   3        0.11       -3.22      6.00 o 
  13  14   3       12.75       13.06      7.45 o 
   0  15   3       17.27       23.96      2.30 o 
   1  15   3       30.58       40.45      2.12 o 
   2  15   3        0.46       -0.66      1.00 o 
   3  15   3       17.62       21.76      1.65 o 
   4  15   3       33.52       26.60      2.40 o 
   5  15   3        0.02       -1.87      1.87 o 
   6  15   3        0.91       -1.54      1.94 o 
   7  15   3       79.74       80.48      3.67 o 
   8  15   3      336.90      331.57     22.25 o 
   9  15   3        0.13       -2.96      4.53 o 
  10  15   3       14.65       11.98      6.28 o 
  11  15   3        3.72       12.63      6.74 o 
  12  15   3        1.38        4.06      6.65 o 
  13  15   3       46.45       49.01      9.53 o 
   1  16   3        7.19       11.92      1.47 o 
   2  16   3        5.49        7.63      1.39 o 
   3  16   3      269.07      273.20      8.05 o 
   4  16   3        2.24        3.41      2.31 o 
   5  16   3       24.67       38.71      4.27 o 
   6  16   3      144.37      139.65      5.07 o 
   7  16   3       33.15       28.59      3.21 o 
   8  16   3       84.73       84.59     10.58 o 
   9  16   3        2.34        8.83      5.43 o 
  10  16   3       18.35        9.31      6.51 o 
  11  16   3        4.65        4.46      6.25 o 
  12  16   3       10.94       14.24      7.07 o 
  13  16   3        5.31       11.16      7.92 o 
   0  17   3        3.63        4.77      2.10 o 
   1  17   3      177.23      177.25      5.11 o 
   2  17   3        1.23        0.98      1.19 o 
   3  17   3      335.15      347.49      9.87 o 
   4  17   3        0.61        1.93      1.64 o 
   5  17   3      403.64      375.27     10.59 o 
   6  17   3        8.78        8.15      2.47 o 
   7  17   3        9.95        3.70      2.26 o 
   8  17   3       27.59       29.87      7.49 o 
   9  17   3       24.21       21.69      6.78 o 
  10  17   3        6.48        6.26      5.93 o 
  11  17   3       32.15       38.76      9.08 o 
  12  17   3        0.10        1.79      6.65 o 
   1  18   3       96.79       92.38      4.66 o 
   2  18   3        1.94        2.72      1.57 o 
   3  18   3      365.32      358.69     12.44 o 
   4  18   3      421.24      439.39     17.07 o 
   5  18   3      104.23       96.33      5.21 o 
   6  18   3        2.42       -0.15      2.45 o 
   7  18   3        1.25        1.62      2.22 o 
   8  18   3       10.66        8.24      5.73 o 
   9  18   3        0.27        0.85      5.37 o 
  10  18   3       24.56       20.70      7.45 o 
  11  18   3        1.28       -1.54      5.82 o 
  12  18   3       23.24       28.30      9.22 o 
   0  19   3      765.38      769.54     38.40 o 
   1  19   3      141.43      120.46      6.84 o 
   2  19   3      139.65      137.64      5.96 o 
   3  19   3      384.12      395.46     20.69 o 
   4  19   3      101.85       99.56      5.53 o 
   5  19   3        5.20        3.94      2.83 o 
   6  19   3        7.88        8.16      2.85 o 
   7  19   3       58.15       50.17      8.47 o 
   8  19   3        4.97        1.14      5.18 o 
   9  19   3       17.00       28.71      7.95 o 
  10  19   3        1.24        8.88      6.71 o 
  11  19   3       27.60       57.86     10.69 o 
  12  19   3        6.63       17.28      8.08 o 
   1  20   3       44.00       44.46      5.67 o 
   2  20   3      892.31      873.80     29.65 o 
   3  20   3      169.33      165.42     14.50 o 
   4  20   3        8.19        6.94      3.57 o 
   5  20   3        1.63       -1.92      2.48 o 
   6  20   3        3.43        4.61      2.68 o 
   7  20   3       49.34       46.23      8.28 o 
   8  20   3       28.60       37.25      8.20 o 
   9  20   3        2.93       17.32      7.11 o 
  10  20   3       12.92       15.27      7.81 o 
  11  20   3       12.80       20.59      8.37 o 
   0  21   3      205.13      196.70     16.41 o 
   1  21   3       14.60       18.34      2.32 o 
   2  21   3       18.85       26.91      2.57 o 
   3  21   3      487.96      447.60     14.96 o 
   4  21   3        0.72       -3.53      3.53 o 
   5  21   3        0.01        0.04      3.42 o 
   6  21   3        9.43        7.90      3.06 o 
   7  21   3        5.00        7.81      6.03 o 
   8  21   3        6.08        7.87      6.22 o 
   9  21   3       20.40       32.05      8.86 o 
  10  21   3        4.42       10.17      7.37 o 
  11  21   3       11.82       11.62      8.23 o 
   1  22   3        2.07        2.57      1.86 o 
   2  22   3       40.68       37.72      3.67 o 
   3  22   3        0.69        1.43      3.16 o 
   4  22   3      158.87      135.71      8.40 o 
   5  22   3       14.85        8.31      3.33 o 
   6  22   3        0.62        2.01      2.78 o 
   7  22   3       34.28       28.91      7.61 o 
   8  22   3       18.89       21.32      7.81 o 
   9  22   3       15.75       27.91      8.93 o 
  10  22   3       30.04       29.83      9.45 o 
   0  23   3      120.61      127.22      7.47 o 
   1  23   3      212.31      182.08      6.56 o 
   2  23   3       11.24        7.26      3.76 o 
   3  23   3      245.61      242.74     12.33 o 
   4  23   3       28.56       29.45      4.61 o 
   5  23   3        0.00       -1.26      2.80 o 
   6  23   3        8.79        6.02      5.84 o 
   7  23   3        9.49        0.32      5.47 o 
   8  23   3       13.19       10.97      7.16 o 
   9  23   3       90.08      124.36     14.65 o 
   1  24   3        3.34        3.37      3.46 o 
   2  24   3       86.64       77.90      6.84 o 
   3  24   3        6.55        2.02      3.31 o 
   4  24   3       56.80       60.31      5.94 o 
   5  24   3        0.00        2.76      3.15 o 
   6  24   3        7.87       10.94      6.70 o 
   7  24   3        0.04       -1.08      5.40 o 
   8  24   3       14.74        7.20      7.37 o 
   9  24   3        2.94       11.46      7.78 o 
   0  25   3       50.79       57.34      8.36 o 
   1  25   3       10.02        7.89      3.74 o 
   2  25   3        6.03        0.34      3.33 o 
   3  25   3        1.04       -0.43      3.18 o 
   4  25   3       34.51       34.77      5.18 o 
   5  25   3       24.98       20.98      4.24 o 
   6  25   3        1.81       -1.98      5.18 o 
   7  25   3        0.10        5.12      6.41 o 
   8  25   3        1.92        4.86      6.83 o 
   1  26   3        0.10        2.03      3.37 o 
   2  26   3       48.86       42.94      6.95 o 
   3  26   3        5.20        3.32      3.71 o 
   4  26   3       19.54       16.84      4.12 o 
   5  26   3       12.07       12.65      3.93 o 
   6  26   3        0.49       -0.22      5.34 o 
   7  26   3        5.28        9.24      6.86 o 
   0  27   3        0.32       -4.60      4.66 o 
   1  27   3       33.71       31.87      5.29 o 
   2  27   3        5.08        3.57      4.00 o 
   3  27   3       60.40       51.93      6.16 o 
   4  27   3        9.81        8.51      4.07 o 
   5  27   3        8.30        2.27      5.90 o 
   6  27   3        0.83        0.62      6.08 o 
   1  28   3        1.69       -0.95      3.64 o 
   2  28   3       16.61       16.84      4.62 o 
   3  28   3        8.87        7.37      4.03 o 
   4  28   3       53.99       52.79      6.25 o 
   5  28   3        0.50        3.19      6.09 o 
   6  28   3       12.45       10.25      7.58 o 
   0  29   3        1.34        3.06      5.38 o 
   1  29   3       12.16       15.37      4.95 o 
   2  29   3        0.14        4.25      4.04 o 
   3  29   3        5.55        5.77      8.43 o 
   4  29   3        0.27        0.05      3.93 o 
   5  29   3       10.12        9.35      7.10 o 
   1  30   3        0.42        2.39      4.16 o 
   2  30   3        3.58        0.38      4.32 o 
   3  30   3       19.39       20.63      5.22 o 
   4  30   3       16.94       31.95      9.35 o 
   0  31   3        0.37        5.51      6.44 o 
   1  31   3       56.95       60.22      7.02 o 
   2  31   3       24.10       31.35      6.76 o 
   3  31   3        7.95        8.71      4.83 o 
   1  32   3        0.14       -2.07      4.42 o 
   2  32   3       13.32        6.13      6.81 o 
   0  33   3       73.24       87.95     12.31 o 
   1  33   3       69.52       83.59     12.15 o 
   0   0   4     2678.88     2691.14     88.15 o 
   1   0   4        1.13        0.17      0.90 o 
   2   0   4      161.47      181.56      6.29 o 
   3   0   4        2.21        6.27      1.26 o 
   4   0   4      943.65      870.11     21.21 o 
   5   0   4        8.25        9.57      1.48 o 
   6   0   4        1.72       -1.25      1.56 o 
   7   0   4      120.45      134.23      5.48 o 
   8   0   4       60.41       54.18      3.47 o 
   9   0   4       73.22       75.64      3.66 o 
  10   0   4      613.68      527.83     24.74 o 
  11   0   4        4.76        3.00      2.10 o 
  12   0   4        4.70        2.45      1.96 o 
  13   0   4       31.91       41.57      3.51 o 
   1   1   4       29.30       26.19      1.33 o 
   2   1   4      510.86      542.03     10.28 o 
   3   1   4      146.54      137.41      3.18 o 
   4   1   4      451.82      496.87      8.99 o 
   5   1   4      162.08      176.07      4.16 o 
   6   1   4       67.11       69.53      2.58 o 
   7   1   4       20.42       28.95      1.75 o 
   8   1   4       31.04       21.23      1.70 o 
   9   1   4      169.39      169.72      4.39 o 
  10   1   4       29.15       32.47      2.53 o 
  11   1   4        5.59        5.84      1.55 o 
  12   1   4        0.27       -0.36      1.34 o 
  13   1   4        2.14       -1.01      2.15 o 
  14   1   4      144.56      179.13     12.31 o 
   0   2   4      218.65      283.07      8.87 o 
   1   2   4      198.71      164.35      4.47 o 
   2   2   4        5.63        7.74      0.93 o 
   3   2   4        2.56        2.47      0.88 o 
   4   2   4      285.08      331.13      6.76 o 
   5   2   4       10.04       10.94      1.12 o 
   6   2   4       13.20       17.76      1.42 o 
   7   2   4       24.08       22.17      2.04 o 
   8   2   4      201.18      196.13      4.75 o 
   9   2   4      159.23      150.05      4.07 o 
  10   2   4       70.56       75.22      3.88 o 
  11   2   4       18.05       19.87      2.03 o 
  12   2   4       24.10       16.82      1.90 o 
  13   2   4        8.81        8.39      2.27 o 
   1   3   4      250.40      219.66      4.75 o 
   2   3   4     2877.13     2973.47     48.65 o 
   3   3   4       14.69       16.18      1.33 o 
   4   3   4        2.13        1.55      0.91 o 
   5   3   4       76.38       81.10      2.49 o 
   6   3   4        2.62        0.93      0.93 o 
   7   3   4       18.55       20.68      1.56 o 
   8   3   4        7.03        8.36      1.27 o 
   9   3   4       37.36       44.31      2.14 o 
  10   3   4       82.94       70.52      3.11 o 
  11   3   4       66.18       62.18      3.07 o 
  12   3   4        0.63       -0.25      1.46 o 
  13   3   4        8.64        3.90      2.11 o 
   0   4   4      318.41      340.07      9.01 o 
   1   4   4      183.99      184.77      3.88 o 
   2   4   4      657.92      676.36     12.60 o 
   3   4   4       39.31       61.57      2.11 o 
   4   4   4      161.43      127.66      4.33 o 
   5   4   4       43.38       42.98      1.95 o 
   6   4   4       20.63       19.72      1.38 o 
   7   4   4        0.70        2.70      1.09 o 
   8   4   4       11.81       15.97      1.50 o 
   9   4   4      140.83      135.25      4.05 o 
  10   4   4       37.16       31.66      2.17 o 
  11   4   4       10.38        9.77      1.73 o 
  12   4   4       64.69       62.61      2.84 o 
  13   4   4        3.73        3.70      2.04 o 
   1   5   4      107.08       99.68      5.39 o 
   2   5   4      859.03      892.14     17.57 o 
   3   5   4      461.05      446.09      9.35 o 
   4   5   4      241.46      226.84      4.96 o 
   5   5   4      112.40      103.28      3.11 o 
   6   5   4        5.11        2.05      0.96 o 
   7   5   4        1.51        0.71      0.97 o 
   8   5   4      252.22      248.14      6.06 o 
   9   5   4       13.40       15.08      1.51 o 
  10   5   4       15.66       16.64      1.74 o 
  11   5   4        0.46        0.42      1.34 o 
  12   5   4       50.27       51.53      2.51 o 
  13   5   4       21.18       25.11      3.77 o 
   0   6   4        1.98        7.73      1.30 o 
   1   6   4      361.09      375.21      8.22 o 
   2   6   4        9.77        8.62      1.01 o 
   3   6   4        9.36       13.52      1.27 o 
   4   6   4      604.67      565.17     11.59 o 
   5   6   4       62.51       66.63      2.65 o 
   6   6   4       60.84       66.53      2.92 o 
   7   6   4        2.10        1.32      1.08 o 
   8   6   4      130.33      126.32      4.66 o 
   9   6   4        1.49        1.24      1.16 o 
  10   6   4       10.84       15.79      1.61 o 
  11   6   4        0.46       -1.18      1.18 o 
  12   6   4        4.06        3.35      1.72 o 
  13   6   4        0.03       -1.03      2.79 o 
   1   7   4       28.53       26.19      2.08 o 
   2   7   4      258.75      226.51      5.15 o 
   3   7   4        8.35        6.20      0.96 o 
   4   7   4      381.71      363.77      7.86 o 
   5   7   4        4.07        4.37      0.97 o 
   6   7   4       72.44       71.86      3.43 o 
   7   7   4        0.00        0.94      0.96 o 
   8   7   4        4.75        3.96      1.07 o 
   9   7   4        0.67        0.92      1.09 o 
  10   7   4        5.48        5.50      1.22 o 
  11   7   4        6.20        6.03      1.62 o 
  12   7   4        2.04        3.70      3.54 o 
  13   7   4       24.68       26.37      7.24 o 
   0   8   4      590.78      588.57     16.95 o 
   1   8   4       36.75       45.21      1.94 o 
   2   8   4      487.83      494.41      9.49 o 
   3   8   4       17.62       18.37      1.23 o 
   4   8   4      132.29      139.09      3.47 o 
   5   8   4      123.94      135.20      3.68 o 
   6   8   4      418.09      369.74     12.61 o 
   7   8   4       33.37       29.12      2.46 o 
   8   8   4        4.86        3.70      1.12 o 
   9   8   4       21.80       22.34      1.45 o 
  10   8   4        2.04        4.75      3.16 o 
  11   8   4       11.53       12.68      3.89 o 
  12   8   4        9.21        7.97      6.42 o 
  13   8   4        9.80       10.98      6.49 o 
   1   9   4       76.27       70.80      2.44 o 
   2   9   4       49.73       70.24      2.46 o 
   3   9   4        7.32       10.31      1.19 o 
   4   9   4      420.98      406.00      9.76 o 
   5   9   4       10.75       15.73      1.62 o 
   6   9   4      169.46      176.46      4.49 o 
   7   9   4        1.20        1.37      0.85 o 
   8   9   4      260.16      251.57      8.19 o 
   9   9   4       15.87       20.17      3.82 o 
  10   9   4       35.69       41.56      5.02 o 
  11   9   4       42.73       60.20      9.11 o 
  12   9   4      156.50      186.33     16.26 o 
  13   9   4       24.29       16.73      7.22 o 
   0  10   4      619.07      656.30     18.75 o 
   1  10   4      280.70      298.05      6.63 o 
   2  10   4        1.15        3.17      1.00 o 
   3  10   4       72.80       68.94      3.85 o 
   4  10   4      225.68      192.67      4.81 o 
   5  10   4       48.42       38.51      2.32 o 
   6  10   4     1046.57     1003.79     20.00 o 
   7  10   4      116.34      103.44      5.54 o 
   8  10   4      555.72      529.47     14.23 o 
   9  10   4        2.07        2.66      3.39 o 
  10  10   4        2.95        1.98      5.21 o 
  11  10   4       26.77       33.81      7.87 o 
  12  10   4       35.42       33.94      7.79 o 
  13  10   4        1.02       -3.78      6.06 o 
   1  11   4        0.93        2.21      0.96 o 
   2  11   4      563.71      576.86     11.83 o 
   3  11   4       45.12       42.76      1.94 o 
   4  11   4       71.90       70.17      3.46 o 
   5  11   4      197.75      186.49      4.72 o 
   6  11   4     3709.13     3667.38     70.06 o 
   7  11   4      253.39      246.12      8.08 o 
   8  11   4       91.78       90.33     11.94 o 
   9  11   4        3.41        3.98      4.86 o 
  10  11   4      123.25      135.05     13.19 o 
  11  11   4        4.77        0.20      5.82 o 
  12  11   4       73.57       74.28     10.84 o 
  13  11   4       32.11       36.01      8.75 o 
   0  12   4       16.93       18.13      1.91 o 
   1  12   4        6.05        5.39      1.07 o 
   2  12   4      215.66      206.67      4.99 o 
   3  12   4        2.28        3.06      1.22 o 
   4  12   4      189.37      184.97      5.91 o 
   5  12   4      167.43      135.86      4.39 o 
   6  12   4        0.03       10.46      2.41 o 
   7  12   4       31.81       43.51      4.34 o 
   8  12   4      213.29      199.63     10.61 o 
   9  12   4       23.02       22.93      6.80 o 
  10  12   4       47.34       58.22      9.03 o 
  11  12   4       39.84       56.47      9.48 o 
  12  12   4       77.44       62.03     10.43 o 
  13  12   4        0.61        3.20      6.71 o 
   1  13   4       19.21       24.19      1.49 o 
   2  13   4        3.99        2.96      0.98 o 
   3  13   4        4.35        4.10      1.00 o 
   4  13   4       66.48       78.45      2.97 o 
   5  13   4       25.94       32.99      2.14 o 
   6  13   4      164.52      164.63     12.10 o 
   7  13   4        6.87       10.66      2.24 o 
   8  13   4      209.66      193.14     16.13 o 
   9  13   4        7.65        1.41      5.07 o 
  10  13   4       88.01       85.15     10.75 o 
  11  13   4       11.40        9.47      6.68 o 
  12  13   4       67.17       71.22     10.78 o 
  13  13   4       14.13       20.13      7.75 o 
   0  14   4        0.37        1.00      1.20 o 
   1  14   4       65.20       69.01      2.22 o 
   2  14   4       31.34       31.34      1.69 o 
   3  14   4       27.70       24.49      1.59 o 
   4  14   4       81.94       73.59      3.37 o 
   5  14   4       26.38       30.47      2.35 o 
   6  14   4      575.30      590.73     14.08 o 
   7  14   4        0.80        0.03      1.93 o 
   8  14   4       60.04       46.87      8.20 o 
   9  14   4        3.93       -1.02      5.60 o 
  10  14   4       23.05       22.72      6.90 o 
  11  14   4        1.77       -0.82      5.93 o 
  12  14   4       35.99       49.37     10.15 o 
   1  15   4        2.42        2.06      1.03 o 
   2  15   4        0.75        0.79      1.05 o 
   3  15   4        1.25        0.62      1.10 o 
   4  15   4      695.90      698.73     19.57 o 
   5  15   4       41.49       39.20      4.49 o 
   6  15   4      261.65      247.85      8.38 o 
   7  15   4       62.09       53.28      4.99 o 
   8  15   4       92.08       90.49     11.23 o 
   9  15   4        0.09        2.09      5.56 o 
  10  15   4        4.74        4.83      5.63 o 
  11  15   4       11.69        5.20      6.57 o 
  12  15   4        4.41        4.46      6.80 o 
   0  16   4      270.69      245.66      8.68 o 
   1  16   4        0.20        0.49      1.15 o 
   2  16   4        0.47        0.06      1.17 o 
   3  16   4       41.41       35.89      3.33 o 
   4  16   4      625.95      645.65     15.24 o 
   5  16   4      201.60      211.45      8.89 o 
   6  16   4      222.52      221.62      9.68 o 
   7  16   4        1.21       -1.82      2.46 o 
   8  16   4        4.66        2.97      5.43 o 
   9  16   4       39.15       52.76      9.02 o 
  10  16   4        3.44       -1.76      5.56 o 
  11  16   4        3.54       -2.81      5.64 o 
  12  16   4        1.34        7.22      6.96 o 
   1  17   4        0.08        0.50      1.22 o 
   2  17   4       21.90       22.31      2.08 o 
   3  17   4       35.89       43.70      3.84 o 
   4  17   4      414.31      428.84     12.14 o 
   5  17   4       56.19       67.95      5.12 o 
   6  17   4        4.10        0.89      2.90 o 
   7  17   4        0.81        1.52      4.95 o 
   8  17   4        0.18       -4.57      4.57 o 
   9  17   4       14.93       12.12      6.64 o 
  10  17   4        2.25       -4.50      5.64 o 
  11  17   4        3.62        4.08      6.83 o 
   0  18   4      302.09      288.85     10.05 o 
   1  18   4       97.62      100.44      4.51 o 
   2  18   4      181.49      180.20      6.11 o 
   3  18   4        8.11        4.57      1.71 o 
   4  18   4      214.73      223.71      8.49 o 
   5  18   4        6.01        2.68      2.09 o 
   6  18   4        8.85        4.31      3.02 o 
   7  18   4        1.69        5.93      5.76 o 
   8  18   4        7.92       10.75      6.52 o 
   9  18   4       13.63       13.44      7.10 o 
  10  18   4        0.37        5.01      6.21 o 
  11  18   4        4.47        9.35      7.58 o 
   1  19   4        0.06        1.94      1.66 o 
   2  19   4      129.93      111.81      4.35 o 
   3  19   4       21.90       17.93      2.50 o 
   4  19   4       12.95       14.99      2.33 o 
   5  19   4        7.75        8.19      3.27 o 
   6  19   4       13.23       12.97      3.45 o 
   7  19   4       12.04       15.79      6.97 o 
   8  19   4        2.78        2.94      5.83 o 
   9  19   4        7.01       12.92      7.09 o 
  10  19   4        5.91        8.26      7.04 o 
   0  20   4       76.97       71.33      5.48 o 
   1  20   4        0.55        0.46      2.23 o 
   2  20   4       11.34        9.57      2.64 o 
   3  20   4       13.72       26.51      3.51 o 
   4  20   4      265.99      251.20     14.51 o 
   5  20   4        1.24       -3.34      4.57 o 
   6  20   4        1.78       -1.71      2.81 o 
   7  20   4        0.19       -4.79      4.91 o 
   8  20   4       21.18       20.81      7.63 o 
   9  20   4       49.85       65.67     10.68 o 
  10  20   4        0.65        7.45      7.07 o 
   1  21   4       69.17       73.65      4.91 o 
   2  21   4      595.93      577.15     18.48 o 
   3  21   4        0.89       -0.78      2.58 o 
   4  21   4       53.15       62.29      6.10 o 
   5  21   4        6.41        6.65      3.37 o 
   6  21   4        3.15       -4.56      4.56 o 
   7  21   4        7.45        8.64      6.31 o 
   8  21   4       46.83       54.75      9.84 o 
   9  21   4       24.49       21.01      8.28 o 
   0  22   4       29.19       21.39      6.19 o 
   1  22   4        0.60        1.26      3.29 o 
   2  22   4        7.35        6.14      3.84 o 
   3  22   4       11.92       17.22      4.40 o 
   4  22   4       65.22       72.20      6.44 o 
   5  22   4        9.37        7.33      3.46 o 
   6  22   4        5.27        2.37      5.90 o 
   7  22   4        1.50        0.74      6.22 o 
   8  22   4        0.07        3.97      6.83 o 
   9  22   4        6.50        7.66      7.50 o 
   1  23   4        0.60        2.25      3.46 o 
   2  23   4        4.27        2.24      3.78 o 
   3  23   4       13.81       15.29      4.30 o 
   4  23   4      118.71      109.21      7.97 o 
   5  23   4        7.61        3.70      3.31 o 
   6  23   4       20.16       12.53      6.75 o 
   7  23   4        0.00       -0.36      5.74 o 
   8  23   4        3.87       17.53      7.92 o 
   0  24   4        4.66        1.08      5.09 o 
   1  24   4        6.10        8.84      5.12 o 
   2  24   4       32.73       27.86      4.98 o 
   3  24   4        0.28       -1.25      3.43 o 
   4  24   4        0.71       -0.52      5.30 o 
   5  24   4        1.79       -1.68      3.19 o 
   6  24   4        2.17        7.16      6.36 o 
   7  24   4        3.67        5.37      6.75 o 
   1  25   4        5.17       13.09      5.14 o 
   2  25   4      127.30      140.21      9.62 o 
   3  25   4       14.29        5.21      3.94 o 
   4  25   4        2.27       -1.64      4.21 o 
   5  25   4        0.01        1.07      5.76 o 
   6  25   4        2.41        9.40      6.54 o 
   7  25   4       10.30       15.51      7.94 o 
   0  26   4      114.10      158.49     14.81 o 
   1  26   4       14.98       20.56      4.93 o 
   2  26   4        5.74        6.51      4.32 o 
   3  26   4        0.85       -1.03      3.71 o 
   4  26   4        5.45        3.95      4.11 o 
   5  26   4        2.93        0.36      5.79 o 
   6  26   4        1.68        3.80      6.87 o 
   1  27   4        1.79        6.56      4.24 o 
   2  27   4        0.02       -3.51      3.55 o 
   3  27   4        0.87       -3.03      3.62 o 
   4  27   4        1.89       11.21      4.43 o 
   5  27   4        0.11       -5.37      6.10 o 
   0  28   4        1.02        2.24      5.47 o 
   1  28   4        6.95        7.47      4.47 o 
   2  28   4        3.55        3.09      4.21 o 
   3  28   4        7.09        4.40      4.28 o 
   4  28   4        4.77        8.70      6.90 o 
   1  29   4        5.67        5.80      4.54 o 
   2  29   4       66.96       66.91      7.47 o 
   3  29   4       10.93       16.85      5.25 o 
   0  30   4       49.70       63.37     10.30 o 
   1  30   4        2.70        0.45      4.30 o 
   2  30   4       36.12       37.91      6.49 o 
   3  30   4        5.71        2.74      6.06 o 
   1  31   4        0.95       -0.12      4.79 o 
   2  31   4       41.30       45.62      9.57 o 
   1   0   5      129.34      120.89      5.07 o 
   2   0   5       17.82       24.60      2.11 o 
   3   0   5       38.03       36.22      2.73 o 
   4   0   5      305.98      347.94      9.71 o 
   5   0   5       31.67       31.94      2.38 o 
   6   0   5       42.71       40.13      3.04 o 
   7   0   5       69.68       68.85      4.11 o 
   8   0   5       33.00       29.18      3.70 o 
   9   0   5       29.75       24.42      3.39 o 
  10   0   5       50.35       45.23      4.29 o 
  11   0   5        0.00        0.65      3.59 o 
  12   0   5        4.02        4.28      3.08 o 
   0   1   5      803.43      755.23     21.67 o 
   1   1   5       90.26       81.67      2.46 o 
   2   1   5      936.38      894.12     16.61 o 
   3   1   5     1198.03     1171.41     20.00 o 
   4   1   5        6.73        2.07      1.02 o 
   5   1   5        0.74        0.26      1.04 o 
   6   1   5        1.59       -1.11      1.11 o 
   7   1   5       22.02       19.22      1.75 o 
   8   1   5       26.56       20.38      2.20 o 
   9   1   5       44.42       39.28      2.84 o 
  10   1   5      164.05      167.36      5.98 o 
  11   1   5        2.51        1.41      2.05 o 
  12   1   5        9.75       18.06      2.92 o 
   1   2   5       50.17       41.00      1.75 o 
   2   2   5      720.30      733.92     12.97 o 
   3   2   5      166.74      168.10      4.22 o 
   4   2   5       84.90       86.46      2.64 o 
   5   2   5       73.09       74.51      2.63 o 
   6   2   5        6.13        3.70      1.16 o 
   7   2   5        7.25        6.65      1.42 o 
   8   2   5       25.58       27.95      2.37 o 
   9   2   5      137.00      122.85      4.88 o 
  10   2   5       12.31       13.31      2.48 o 
  11   2   5       31.15       27.14      2.58 o 
  12   2   5        1.95        1.15      2.29 o 
  13   2   5       14.63       14.36      3.84 o 
   0   3   5      127.52      145.43      4.93 o 
   1   3   5      104.67       99.27      2.96 o 
   2   3   5      365.04      359.02      6.95 o 
   3   3   5      218.76      218.08      5.25 o 
   4   3   5        6.68        9.92      1.23 o 
   5   3   5      165.97      158.49      4.07 o 
   6   3   5        6.40        5.32      1.20 o 
   7   3   5        8.10       12.76      1.54 o 
   8   3   5        7.37        7.31      1.77 o 
   9   3   5        8.74        9.00      2.16 o 
  10   3   5       22.04       15.92      2.45 o 
  11   3   5       10.53        8.22      2.11 o 
  12   3   5        0.24       -1.40      2.30 o 
  13   3   5        6.15        6.52      6.22 o 
   1   4   5       81.99       80.78      2.48 o 
   2   4   5      230.64      235.93      5.31 o 
   3   4   5      114.67      104.76      3.41 o 
   4   4   5       29.31       37.64      1.99 o 
   5   4   5       51.67       46.58      2.07 o 
   6   4   5       19.46       20.23      1.53 o 
   7   4   5       69.11       71.30      2.90 o 
   8   4   5       90.33       78.97      3.66 o 
   9   4   5        2.17       -0.67      1.78 o 
  10   4   5        3.66        2.87      1.93 o 
  11   4   5        1.62        0.81      1.70 o 
  12   4   5        5.44        4.27      2.40 o 
  13   4   5        3.53        5.21      6.19 o 
   0   5   5      532.08      556.02     14.30 o 
   1   5   5      278.82      286.33      5.79 o 
   2   5   5        3.84        2.75      1.01 o 
   3   5   5       29.72       29.54      1.77 o 
   4   5   5        1.90       -0.32      0.99 o 
   5   5   5       70.75       69.65      2.72 o 
   6   5   5      101.14       89.35      2.94 o 
   7   5   5        7.49        7.04      1.54 o 
   8   5   5       30.83       27.27      2.34 o 
   9   5   5       27.38       23.78      2.55 o 
  10   5   5       24.26       26.43      2.32 o 
  11   5   5        0.28       -1.46      1.46 o 
  12   5   5        0.05       -1.10      2.15 o 
  13   5   5        0.09       -2.54      2.84 o 
   1   6   5      251.32      236.59      5.55 o 
   2   6   5      164.29      155.75      3.95 o 
   3   6   5      120.21      112.29      3.30 o 
   4   6   5       54.66       50.00      2.27 o 
   5   6   5       90.92       79.46      2.72 o 
   6   6   5        0.61        0.34      1.05 o 
   7   6   5        4.27        2.61      1.42 o 
   8   6   5       15.33       15.48      1.97 o 
   9   6   5        0.59        0.12      1.67 o 
  10   6   5        3.36        2.29      1.63 o 
  11   6   5        9.81       11.68      2.52 o 
  12   6   5        9.08        7.97      6.45 o 
  13   6   5        0.26       -1.18      6.00 o 
   0   7   5     2376.65     2349.28     54.99 o 
   1   7   5        0.84        2.33      1.09 o 
   2   7   5       17.06       11.33      1.26 o 
   3   7   5       80.55       76.74      2.62 o 
   4   7   5      135.11      151.08      3.94 o 
   5   7   5       16.17       17.45      2.01 o 
   6   7   5      102.42       85.83      3.11 o 
   7   7   5       78.93       69.85      3.06 o 
   8   7   5        0.20        0.78      1.50 o 
   9   7   5        4.03        1.72      1.70 o 
  10   7   5        1.74        2.20      1.49 o 
  11   7   5        2.67        1.82      2.23 o 
  12   7   5       47.79       49.91      9.08 o 
  13   7   5        3.10        5.22      6.60 o 
   1   8   5       62.57       55.08      4.65 o 
   2   8   5      127.49      129.68      3.75 o 
   3   8   5       50.01       46.16      3.02 o 
   4   8   5      701.74      681.81     13.06 o 
   5   8   5       39.26       39.67      3.34 o 
   6   8   5      121.68      120.25      3.73 o 
   7   8   5        2.15        3.38      1.54 o 
   8   8   5        7.55        4.65      1.75 o 
   9   8   5       25.83       25.82      2.00 o 
  10   8   5        2.45        2.00      1.32 o 
  11   8   5        6.94       10.46      6.44 o 
  12   8   5        4.37       11.59      6.44 o 
   0   9   5        1.77        4.14      1.69 o 
   1   9   5        0.01        0.44      1.07 o 
   2   9   5       45.31       45.93      2.22 o 
   3   9   5      226.16      207.81      7.45 o 
   4   9   5      881.74      845.08     15.85 o 
   5   9   5      272.48      266.38      5.97 o 
   6   9   5      101.46      106.90      4.91 o 
   7   9   5      172.92      185.82      6.66 o 
   8   9   5        5.69       10.04      2.61 o 
   9   9   5        0.02        2.76      1.46 o 
  10   9   5       24.52       27.62      7.45 o 
  11   9   5        0.59        4.32      6.18 o 
  12   9   5        5.64        6.12      6.80 o 
   1  10   5       70.67       67.54      2.70 o 
   2  10   5       33.90       36.21      1.99 o 
   3  10   5       45.88       45.63      2.26 o 
   4  10   5       25.53       32.74      2.15 o 
   5  10   5        8.93       17.43      1.75 o 
   6  10   5       73.34       69.66      3.55 o 
   7  10   5      294.78      292.50     15.85 o 
   8  10   5        6.93       17.65      2.42 o 
   9  10   5       26.96       26.87      6.88 o 
  10  10   5       37.05       53.69      9.32 o 
  11  10   5        0.00        1.27      6.18 o 
  12  10   5       23.95       29.09      8.59 o 
   0  11   5      213.14      223.00      7.87 o 
   1  11   5      102.76       97.98      3.23 o 
   2  11   5      199.50      193.68      5.05 o 
   3  11   5       63.23       62.47      2.68 o 
   4  11   5      340.32      321.67      7.48 o 
   5  11   5       64.67       57.26      3.12 o 
   6  11   5      126.15      135.78      5.63 o 
   7  11   5      127.69      142.23      7.65 o 
   8  11   5      177.28      197.59     16.01 o 
   9  11   5       45.57       44.41      8.57 o 
  10  11   5       72.48       85.06     10.92 o 
  11  11   5       42.76       54.96      9.96 o 
  12  11   5       26.77       24.88      8.88 o 
   1  12   5       25.87       24.07      1.74 o 
   2  12   5      199.54      185.51      4.90 o 
   3  12   5       85.55       83.63      3.05 o 
   4  12   5        2.42        4.20      1.83 o 
   5  12   5        1.68        2.97      1.61 o 
   6  12   5      859.17      799.01     27.68 o 
   7  12   5       26.99       21.66      6.39 o 
   8  12   5       26.96       24.71      6.88 o 
   9  12   5       28.87       30.86      7.71 o 
  10  12   5       68.26       65.52     10.10 o 
  11  12   5        1.97       10.80      7.16 o 
  12  12   5        6.04        3.69      6.62 o 
   0  13   5       34.87       36.87      2.80 o 
   1  13   5       22.74       23.35      1.72 o 
   2  13   5       77.56       79.89      2.93 o 
   3  13   5       55.29       52.68      2.41 o 
   4  13   5      274.29      301.32      7.08 o 
   5  13   5       72.20       78.39      6.18 o 
   6  13   5        7.29       32.37      7.22 o 
   7  13   5      115.66      121.95      7.56 o 
   8  13   5       28.65       26.94      7.63 o 
   9  13   5        0.70       -3.09      5.09 o 
  10  13   5        0.03        1.39      5.82 o 
  11  13   5        0.59       -1.80      6.39 o 
  12  13   5        2.92        9.87      6.96 o 
   1  14   5       10.22       14.73      1.73 o 
   2  14   5        2.14        1.66      1.24 o 
   3  14   5       30.08       27.32      1.83 o 
   4  14   5       39.61       42.13      4.18 o 
   5  14   5       37.90       43.45      4.95 o 
   6  14   5      467.24      435.81     18.32 o 
   7  14   5        8.33       13.07      3.53 o 
   8  14   5       90.66       96.06     11.62 o 
   9  14   5       18.33       15.41      7.52 o 
  10  14   5        1.78        1.85      6.23 o 
  11  14   5       19.19       20.62      8.34 o 
   0  15   5      194.81      206.70      9.02 o 
   1  15   5        0.28        0.24      1.13 o 
   2  15   5        5.80        1.00      1.25 o 
   3  15   5       10.25       13.57      2.23 o 
   4  15   5       12.86       13.58      2.79 o 
   5  15   5        7.35        5.91      2.58 o 
   6  15   5       11.20       11.26      3.62 o 
   7  15   5       64.79       60.17      9.67 o 
   8  15   5        9.35        9.93      6.67 o 
   9  15   5        4.61       -0.14      5.79 o 
  10  15   5       10.85       10.72      7.59 o 
  11  15   5        2.32        6.25      6.77 o 
   1  16   5       10.72       13.44      1.57 o 
   2  16   5        2.40        0.43      1.77 o 
   3  16   5        9.97       12.25      2.28 o 
   4  16   5       19.91       24.34      3.23 o 
   5  16   5        0.02        1.63      2.48 o 
   6  16   5        0.14       -1.73      2.95 o 
   7  16   5       57.28       62.92      9.76 o 
   8  16   5        0.50       -1.02      5.57 o 
   9  16   5        4.69        5.28      6.36 o 
  10  16   5        5.66        4.78      7.00 o 
   0  17   5        0.68        0.08      2.58 o 
   1  17   5       98.68       84.48      9.40 o 
   2  17   5        4.65        4.58      2.53 o 
   3  17   5        1.02        0.90      3.27 o 
   4  17   5      139.16      144.65      9.12 o 
   5  17   5       85.41       94.46      7.12 o 
   6  17   5       65.95       65.82      6.00 o 
   7  17   5        0.25       -4.24      4.96 o 
   8  17   5       10.94       25.59      7.71 o 
   9  17   5       19.92       33.68      8.57 o 
  10  17   5        1.22        6.62      7.42 o 
   1  18   5        3.54        7.24      2.94 o 
   2  18   5        3.47        2.55      2.62 o 
   3  18   5       20.87       24.69      5.17 o 
   4  18   5      151.25      161.14      9.81 o 
   5  18   5       52.44       45.22      5.28 o 
   6  18   5        0.48       -1.67      2.97 o 
   7  18   5        0.12       -4.72      4.72 o 
   8  18   5       34.53       40.16      9.54 o 
   9  18   5        8.81        7.22      7.30 o 
   0  19   5      614.59      618.47     35.75 o 
   1  19   5       26.26       32.38      5.09 o 
   2  19   5      139.13      161.13     12.51 o 
   3  19   5       66.10       71.67     18.12 o 
   4  19   5       47.04       44.91      5.65 o 
   5  19   5        0.28       -2.72      3.62 o 
   6  19   5        5.45       10.26      6.45 o 
   7  19   5       12.32        5.96      6.15 o 
   8  19   5        2.15        5.47      6.70 o 
   9  19   5        0.80        4.89      7.17 o 
   1  20   5        3.95        4.02      3.65 o 
   2  20   5      392.56      404.90     18.26 o 
   3  20   5        0.31        0.99      6.39 o 
   4  20   5       17.37       20.42      4.51 o 
   5  20   5       48.23       59.21      6.00 o 
   6  20   5        0.25        2.64      6.19 o 
   7  20   5        0.15       -0.84      5.64 o 
   8  20   5        2.10        6.36      6.54 o 
   0  21   5       34.45       50.01      8.27 o 
   1  21   5       12.33       22.69      8.28 o 
   2  21   5      122.77      112.21      8.69 o 
   3  21   5      317.85      340.25     16.28 o 
   4  21   5        1.03        2.86      3.73 o 
   5  21   5        7.97        3.39      5.02 o 
   6  21   5       10.81       10.74      6.75 o 
   7  21   5        5.78        7.33      7.10 o 
   1  22   5        1.60        6.32      4.77 o 
   2  22   5        0.51        4.05      4.06 o 
   3  22   5       30.37       44.01      9.02 o 
   4  22   5       17.83       14.56      5.36 o 
   5  22   5        6.13        5.66      6.71 o 
   6  22   5       21.35       26.57      8.40 o 
   7  22   5        0.54       -3.28      5.87 o 
   0  23   5       96.87       95.48     11.47 o 
   1  23   5       91.44      100.22      8.28 o 
   2  23   5       97.76      131.87      9.70 o 
   3  23   5      104.56      110.89      8.77 o 
   4  23   5        4.65        6.20      4.16 o 
   5  23   5       15.84       17.19      7.10 o 
   6  23   5        2.18       -2.28      5.90 o 
   1  24   5        0.16       -2.37      4.25 o 
   2  24   5       10.80       19.22      6.42 o 
   3  24   5        0.27       -3.71      3.71 o 
   4  24   5       19.81       15.79      4.89 o 
   5  24   5        0.07       -4.92      4.92 o 
   0  25   5       39.02       54.94      9.21 o 
   1  25   5       19.61       22.95      5.09 o 
   2  25   5       15.53       19.42      5.17 o 
   3  25   5        1.91        3.05      4.25 o 
   4  25   5        3.04        8.02      4.29 o 
   5  25   5       42.40       60.07     10.68 o 
   1  26   5       10.40       10.44      4.70 o 
   2  26   5       33.47       42.94      6.28 o 
   3  26   5        1.76        1.90      4.25 o 
   4  26   5       14.50        5.22      7.36 o 
   0  27   5        1.33       -1.02      5.56 o 
   1  27   5       15.32       23.94      5.68 o 
   2  27   5        7.84       10.60      4.85 o 
   3  27   5        5.33        2.64      4.27 o 
   1  28   5        0.22       -2.40      4.46 o 
   2  28   5       41.36       58.35      7.38 o 
   0  29   5        7.80        6.71      7.11 o 
   1  29   5       11.53       16.13      5.72 o 
   2  29   5        7.71       12.80      7.50 o 
   0   0   6       45.65       43.09      4.20 o 
   1   0   6      686.41      709.45     20.98 o 
   2   0   6       94.62      118.13      4.79 o 
   3   0   6      132.74      136.91      5.17 o 
   4   0   6        5.09        8.02      1.90 o 
   5   0   6      289.50      267.62     11.59 o 
   6   0   6      180.96      181.21      8.88 o 
   7   0   6        4.53        4.55      3.15 o 
   8   0   6        1.25        2.45      3.62 o 
   9   0   6       93.72       89.75      8.98 o 
  10   0   6        8.06       10.36      4.47 o 
  11   0   6        1.11        4.46      4.34 o 
   1   1   6      439.61      418.63      8.41 o 
   2   1   6      232.76      238.31      5.67 o 
   3   1   6       32.32       25.09      1.68 o 
   4   1   6       30.11       31.55      1.81 o 
   5   1   6        0.12        4.83      1.78 o 
   6   1   6        3.34        6.06      1.89 o 
   7   1   6      117.25      108.26      5.42 o 
   8   1   6        0.11        1.01      2.00 o 
   9   1   6        3.46        4.67      2.76 o 
  10   1   6       42.47       34.20      4.21 o 
  11   1   6       27.38       29.41      4.13 o 
   0   2   6      124.82      117.67      4.75 o 
   1   2   6       76.04       79.16      2.94 o 
   2   2   6       15.35       14.08      2.28 o 
   3   2   6        5.37        4.14      1.24 o 
   4   2   6       45.44       53.26      2.33 o 
   5   2   6        0.10        1.35      1.61 o 
   6   2   6       40.77       43.01      3.08 o 
   7   2   6       25.49       27.75      3.08 o 
   8   2   6       49.45       52.76      3.78 o 
   9   2   6        8.20       10.63      2.48 o 
  10   2   6       11.81       20.28      3.63 o 
  11   2   6       38.58       51.64      7.45 o 
   1   3   6       60.45       53.10      2.20 o 
   2   3   6      165.19      170.28      4.50 o 
   3   3   6       41.66       34.34      2.00 o 
   4   3   6      152.40      152.17      4.24 o 
   5   3   6        0.45        1.54      1.65 o 
   6   3   6       31.56       31.99      3.00 o 
   7   3   6       41.84       37.64      3.22 o 
   8   3   6       27.45       25.53      2.91 o 
   9   3   6        6.23        2.93      2.28 o 
  10   3   6        1.97        2.31      2.21 o 
  11   3   6       60.63       58.07      7.69 o 
   0   4   6       57.36       59.81      3.37 o 
   1   4   6      175.78      172.31      4.22 o 
   2   4   6       89.13       86.96      4.15 o 
   3   4   6        4.90        4.77      1.28 o 
   4   4   6      180.19      177.47      5.51 o 
   5   4   6       27.87       30.17      2.68 o 
   6   4   6       27.24       28.55      2.91 o 
   7   4   6        6.24        5.91      2.19 o 
   8   4   6        7.37        4.17      2.18 o 
   9   4   6        0.01        0.15      1.98 o 
  10   4   6        0.70       -0.59      2.09 o 
  11   4   6        1.77        6.06      4.14 o 
   1   5   6       75.35       74.06      2.65 o 
   2   5   6      160.88      163.82      4.11 o 
   3   5   6      174.22      182.63      5.11 o 
   4   5   6       21.38       21.12      1.79 o 
   5   5   6        0.09        0.43      1.80 o 
   6   5   6       25.58       24.32      2.77 o 
   7   5   6        5.25        0.15      1.94 o 
   8   5   6        0.25       -1.79      1.89 o 
   9   5   6        0.17        0.41      2.00 o 
  10   5   6        5.91        6.26      3.74 o 
  11   5   6        4.40        3.82      3.74 o 
  12   5   6       19.83       24.14      7.88 o 
   0   6   6       65.08       62.41      3.46 o 
   1   6   6        2.65        2.65      1.16 o 
   2   6   6        5.43        4.78      1.31 o 
   3   6   6      261.92      264.65      6.15 o 
   4   6   6       28.51       21.66      2.35 o 
   5   6   6       74.17       71.49      4.22 o 
   6   6   6        9.17        7.34      2.16 o 
   7   6   6       24.09       22.71      3.54 o 
   8   6   6        0.30        1.96      2.35 o 
   9   6   6        7.05       10.27      2.69 o 
  10   6   6        1.74        3.03      3.30 o 
   1   7   6       94.37       76.94      2.87 o 
   2   7   6       22.04       22.38      1.74 o 
   3   7   6      259.51      251.99      6.40 o 
   4   7   6       30.70       29.20      2.23 o 
   5   7   6        0.43        1.26      1.94 o 
   6   7   6       15.30       16.98      2.47 o 
   7   7   6       40.33       46.73      4.06 o 
   8   7   6      156.28      154.68      7.53 o 
   9   7   6       12.40       13.07      2.71 o 
  10   7   6        2.40        5.37      3.28 o 
  11   7   6        0.01        3.06      5.89 o 
   0   8   6       13.72       10.02      2.49 o 
   1   8   6        3.35        3.19      1.28 o 
   2   8   6        1.34       -1.01      1.23 o 
   3   8   6       11.62       14.00      1.88 o 
   4   8   6       63.38       63.76      3.22 o 
   5   8   6      199.23      185.16      8.47 o 
   6   8   6        7.49       16.88      4.19 o 
   7   8   6       10.78       15.29      4.34 o 
   8   8   6       15.23       14.57      2.72 o 
   9   8   6       76.56       81.92      5.10 o 
  11   8   6       18.82       28.55      8.00 o 
   1   9   6      201.21      193.26      6.41 o 
   2   9   6       19.25       19.14      2.00 o 
   3   9   6       82.52       71.37      3.60 o 
   4   9   6      127.95      126.96      4.96 o 
   5   9   6       52.28       55.54      4.38 o 
   6   9   6      202.11      208.60      9.07 o 
   7   9   6       11.85       18.19      2.78 o 
   8   9   6        3.70        4.56      2.26 o 
   9   9   6       73.87       93.76      7.06 o 
  10   9   6       11.66       19.11      7.14 o 
  11   9   6        3.65        5.77      6.52 o 
   0  10   6      111.95      101.93      6.24 o 
   1  10   6       16.89       20.61      2.27 o 
   2  10   6       17.94       11.08      2.27 o 
   3  10   6        1.66        0.67      1.93 o 
   4  10   6       76.41       72.78      5.33 o 
   5  10   6      111.50      100.24      8.17 o 
   6  10   6        3.25       14.07      3.72 o 
   7  10   6        9.18       13.85      3.61 o 
   8  10   6      265.10      282.85     15.25 o 
  10  10   6       28.80       36.87      8.40 o 
   1  11   6      159.09      157.71      5.72 o 
   2  11   6       14.97       16.79      2.48 o 
   3  11   6      240.60      239.56      8.69 o 
   4  11   6        0.12        0.16      2.27 o 
   5  11   6      208.81      205.50     12.37 o 
   6  11   6        8.75       18.95      3.75 o 
   7  11   6      327.80      344.85     17.92 o 
   8  11   6       11.11        9.73      2.47 o 
   9  11   6        7.72       15.60      6.94 o 
  10  11   6       91.61       94.90     12.51 o 
   0  12   6       31.17       34.81      7.48 o 
   1  12   6       83.91       86.00      5.04 o 
   2  12   6       27.09       32.12      4.09 o 
   3  12   6       35.21       40.63      4.34 o 
   4  12   6        0.08       -2.67      2.67 o 
   5  12   6      108.19       95.16      7.50 o 
   6  12   6       50.15       53.37      5.30 o 
   7  12   6        0.08        4.63      2.25 o 
   8  12   6      120.86      125.11     13.61 o 
   9  12   6        2.06        3.81      6.54 o 
  10  12   6       50.39       46.11      9.97 o 
   1  13   6       94.23       97.73      4.95 o 
   2  13   6       14.53       14.31      2.40 o 
   3  13   6       62.94       68.92      5.01 o 
   4  13   6        1.89       -2.71      2.71 o 
   5  13   6        8.88        8.99      3.12 o 
   6  13   6       30.66       34.43      3.69 o 
   7  13   6       34.45       36.41      8.21 o 
   8  13   6        9.42       10.09      6.45 o 
   9  13   6       29.43       37.67      8.98 o 
   0  14   6        0.02       -1.49      3.03 o 
   1  14   6       19.32       13.17      2.85 o 
   2  14   6        4.84        5.43      2.55 o 
   3  14   6       19.54       26.69      3.26 o 
   4  14   6       12.15        9.05      3.12 o 
   5  14   6       19.48       26.38      3.28 o 
   6  14   6       97.05      115.09     12.77 o 
   7  14   6       10.48       10.02      6.52 o 
   8  14   6        0.28        1.57      6.41 o 
   9  14   6       39.20       30.57      8.72 o 
   1  15   6       26.02       32.87      3.57 o 
   2  15   6       83.85       79.29      5.13 o 
   3  15   6        2.30        0.48      2.55 o 
   4  15   6       14.54       11.07      2.73 o 
   5  15   6        5.58        0.17      5.37 o 
   6  15   6        7.07        5.50      3.57 o 
   7  15   6        0.27        0.91      5.72 o 
   8  15   6       39.45       41.35      9.29 o 
   0  16   6      105.89       97.17      8.21 o 
   1  16   6        0.88        0.39      2.17 o 
   2  16   6       51.01       58.55      4.34 o 
   3  16   6       51.99       62.55      4.25 o 
   4  16   6       61.56       65.82      9.60 o 
   5  16   6       14.85       17.61      4.26 o 
   6  16   6        3.32        6.21      6.21 o 
   7  16   6       23.40       22.38      7.85 o 
   8  16   6       15.52        5.95      7.23 o 
   1  17   6        5.25        2.66      1.92 o 
   2  17   6       10.99        8.04      2.81 o 
   3  17   6        5.78        1.36      3.05 o 
   4  17   6       50.02       54.85      6.04 o 
   5  17   6        3.25        1.69      3.50 o 
   6  17   6       17.53       16.41      7.20 o 
   7  17   6       15.18       34.16      8.72 o 
   0  18   6        1.85       -4.65      4.65 o 
   1  18   6       71.34       63.28      6.33 o 
   2  18   6       18.66       24.54      3.52 o 
   3  18   6        5.92        6.12      2.84 o 
   4  18   6       14.89       20.43      9.64 o 
   5  18   6        2.51        0.15      3.52 o 
   6  18   6       25.01       28.50      8.24 o 
   7  18   6        2.79       -2.55      6.03 o 
   1  19   6       36.95       32.73      6.91 o 
   2  19   6       12.25       12.50      4.46 o 
   3  19   6       84.19      101.07      8.29 o 
   4  19   6       86.22       94.85      8.18 o 
   5  19   6        1.00        3.74      4.08 o 
   6  19   6        1.77       -1.57      5.59 o 
   0  20   6       83.09       81.40     10.77 o 
   1  20   6        0.60        9.84      5.77 o 
   2  20   6        2.64        6.06      4.11 o 
   3  20   6       56.83       50.60      6.50 o 
   4  20   6       10.41       14.86      4.69 o 
   5  20   6       33.19       51.91     10.04 o 
   6  20   6        3.33        4.79      6.73 o 
   1  21   6      144.00      156.49     17.20 o 
   2  21   6        0.25        0.61      3.90 o 
   3  21   6        5.71        7.75      4.63 o 
   4  21   6        3.62        3.51      4.15 o 
   5  21   6        1.66       11.98      7.09 o 
   0  22   6       36.68       51.18      9.53 o 
   1  22   6        7.50       19.02      5.05 o 
   2  22   6        3.24       11.11      5.92 o 
   3  22   6       20.37       21.04      5.28 o 
   4  22   6       10.61        9.36      4.56 o 
   1  23   6       55.77       62.35      7.03 o 
   2  23   6       66.06       64.18      7.22 o 
   3  23   6       13.29       14.14      4.88 o 
   4  23   6        1.26       -5.02      5.34 o 
   0  24   6        0.33       -1.39      5.93 o 
   1  24   6       30.15       32.75      9.15 o 
   2  24   6        0.08       -1.47      4.09 o 
   3  24   6       18.98       34.18      6.15 o 
   1  25   6       12.17       19.53      5.69 o 
   2  25   6        2.69       11.51      4.96 o 
   3  25   6        7.05        5.60      6.61 o 
   0  26   6       11.63        6.18      7.42 o 
   1  26   6       18.58       21.70      5.99 o 
   2  26   6       29.99       49.26      9.96 o 
   1   0   7       99.25       99.55      9.84 o 
   2   0   7      114.27      104.44      9.99 o 
   3   0   7        8.45        2.06      4.04 o 
   4   0   7       75.11       63.76      7.61 o 
   5   0   7      294.15      273.74     17.55 o 
   6   0   7       89.08       91.41      9.18 o 
   7   0   7       29.61       29.60      5.76 o 
   8   0   7       70.18       88.47      9.06 o 
   9   0   7        4.29        3.80      4.47 o 
   0   1   7       41.87       40.03      6.26 o 
   1   1   7      214.33      251.97     11.35 o 
   2   1   7       36.88       23.69      3.76 o 
   3   1   7        0.11       -2.43      2.43 o 
   4   1   7      103.19      102.04      7.76 o 
   5   1   7        6.76        9.82      3.07 o 
   6   1   7        2.02        6.77      3.02 o 
   7   1   7        0.90        1.35      4.40 o 
   8   1   7        0.25        2.86      4.32 o 
   9   1   7        2.99        7.84      3.34 o 
  10   1   7       22.37       16.34      5.73 o 
   1   2   7      439.61      443.18     14.56 o 
   2   2   7       24.01       22.39      3.80 o 
   3   2   7       98.97      102.82      6.91 o 
   4   2   7        0.14        0.81      2.76 o 
   5   2   7      108.71      110.06      9.89 o 
   6   2   7       30.28       27.62      4.01 o 
   7   2   7       14.43       11.38      3.34 o 
   8   2   7        3.35        7.75      4.62 o 
   9   2   7        7.18        5.30      4.62 o 
   0   3   7        0.02       -3.16      3.98 o 
   1   3   7      111.41      123.99      7.70 o 
   2   3   7       18.24       17.83      3.78 o 
   3   3   7      107.03      115.77     10.19 o 
   4   3   7        8.48        3.88      4.32 o 
   5   3   7       17.46       13.35      4.91 o 
   6   3   7       12.27        7.20      4.47 o 
   7   3   7        6.13        0.16      3.93 o 
   8   3   7       12.46       14.56      4.75 o 
   9   3   7        8.07        5.01      4.50 o 
   1   4   7        2.47        1.15      4.03 o 
   2   4   7       54.73       63.06      5.34 o 
   3   4   7      125.11      126.81     10.62 o 
   4   4   7        3.09        0.97      3.68 o 
   5   4   7       18.02       24.38      5.24 o 
   6   4   7        0.61        2.53      3.72 o 
   7   4   7      174.50      175.95     12.87 o 
   8   4   7        9.17       12.96      4.73 o 
   0   5   7        2.75        4.79      3.77 o 
   1   5   7        6.35        3.18      2.95 o 
   2   5   7       49.33       48.46      6.57 o 
   3   5   7        0.38        1.92      3.93 o 
   4   5   7       10.54        3.19      3.90 o 
   5   5   7        1.72        2.12      3.82 o 
   6   5   7        1.91        2.34      4.10 o 
   7   5   7        5.32        5.18      4.20 o 
   8   5   7        4.63        3.84      4.27 o 
   1   6   7        9.87        6.59      3.01 o 
   2   6   7      111.87      113.78      6.96 o 
   3   6   7       11.09        4.34      2.73 o 
   4   6   7       31.16       34.07      3.96 o 
   5   6   7       40.23       47.20      4.48 o 
   6   6   7        8.59        9.20      3.06 o 
   7   6   7       18.64       24.66      3.63 o 
   8   6   7        1.23       -0.46      4.61 o 
   9   6   7       33.74       43.77      6.22 o 
   1   7   7        0.21       -3.65      3.65 o 
   2   7   7       11.38       18.49      3.45 o 
   3   7   7        6.43        5.03      3.45 o 
   4   7   7       20.06       21.53      3.46 o 
   5   7   7       39.39       45.41      4.39 o 
   6   7   7       20.87       20.37      3.52 o 
   7   7   7       12.30       13.21      3.12 o 
   8   7   7       42.66       35.46      5.64 o 
   9   7   7       10.62       16.97      4.79 o 
   1   8   7        2.02        3.67      3.97 o 
   2   8   7       58.45       58.28      4.93 o 
   3   8   7        1.72        0.49      2.53 o 
   4   8   7       29.13       39.94      5.66 o 
   5   8   7       20.99       19.53      3.44 o 
   6   8   7        0.18        0.60      3.04 o 
   7   8   7        1.37        2.23      2.76 o 
   8   8   7        4.61       17.91      4.66 o 
   1   9   7        1.70        0.58      3.84 o 
   2   9   7        1.42        1.89      3.48 o 
   3   9   7        5.85        7.10      3.97 o 
   4   9   7       40.05       35.79      4.02 o 
   5   9   7       46.00       39.69      4.07 o 
   6   9   7        0.88        0.45      2.58 o 
   7   9   7        1.16        0.16      2.61 o 
   8   9   7       58.77       69.86      7.27 o 
   1  10   7       33.67       34.10      5.63 o 
   2  10   7        9.03       14.81      4.46 o 
   3  10   7       76.53       78.74      8.05 o 
   4  10   7        1.53        2.42      3.67 o 
   5  10   7        5.86        3.54      3.61 o 
   6  10   7        3.02        3.39      3.80 o 
   7  10   7       20.59       20.54      4.66 o 
   0  11   7        0.46       -2.31      3.54 o 
   1  11   7       42.69       41.74      5.99 o 
   2  11   7        9.46        4.81      3.90 o 
   3  11   7       34.33       34.17      5.48 o 
   4  11   7        1.97        3.09      3.78 o 
   5  11   7        5.44        9.37      3.91 o 
   6  11   7       63.06       68.03      7.07 o 
   7  11   7        0.35       -1.73      3.20 o 
   1  12   7       43.89       53.11      6.71 o 
   2  12   7       18.84       24.87      5.22 o 
   3  12   7       37.62       41.17      5.80 o 
   4  12   7        8.23        7.81      4.03 o 
   5  12   7       23.34       19.66      4.55 o 
   6  12   7        7.81        7.66      3.77 o 
   0  13   7        1.99        4.79      3.81 o 
   1  13   7        0.10       -2.74      3.54 o 
   2  13   7        2.36        3.06      3.72 o 
   3  13   7        0.93       -3.23      3.23 o 
   4  13   7       10.55       16.58      4.23 o 
   5  13   7       12.43        8.59      3.67 o 
   6  13   7        1.72        2.89      3.09 o 
   1  14   7        2.45        6.31      3.85 o 
   2  14   7        9.51        8.41      4.03 o 
   3  14   7        0.66        1.88      3.55 o 
   4  14   7        4.45       12.80      3.74 o 
   5  14   7       17.37       21.26      3.91 o 
   0  15   7        0.00       -2.57      3.80 o 
   1  15   7       19.15       16.08      5.56 o 
   2  15   7        1.48       -0.61      3.38 o 
   3  15   7        7.84        1.46      3.41 o 
   4  15   7        3.19        3.33      3.13 o 
   6  15   7       10.47        6.41      7.04 o 
   1  16   7        1.24       -1.32      2.49 o 
   2  16   7       50.50       62.00      6.78 o 
   3  16   7       27.46       28.68      4.47 o 
   5  16   7       41.78       46.12      9.21 o 
   0  17   7       59.52       55.56      6.60 o 
   1  17   7        0.06       -0.29      2.59 o 
   2  17   7        0.82        1.10      3.32 o 
   3  17   7        0.94       -0.19      2.50 o 
   4  17   7        6.59        6.50      4.47 o 
   1  18   7        8.19        5.70      2.29 o 
   2  18   7        3.97       -0.76      3.89 o 
   3  18   7        0.07        1.89      4.26 o 
   4  18   7        0.32        0.79      5.26 o 
   0  19   7        0.12       -0.98      5.38 o 
   1  19   7        5.37       -2.49      4.04 o 
   2  19   7        0.00       -3.46      3.80 o 
   3  19   7       19.70       21.23      5.45 o 
   4  19   7        0.57       -2.15      5.35 o 
   1  20   7       46.93       50.12      6.93 o 
   2  20   7        0.02        0.70      4.23 o 
   3  20   7        0.23        6.35      6.10 o 
   0  21   7        7.08        9.96      7.40 o 
   1  21   7        4.38        8.72      5.09 o 
   2  21   7       31.67       35.61      6.25 o 
   3  21   7        0.85        2.55      6.09 o 
   1  22   7       88.61      114.58      9.97 o 
   2  22   7       44.38       58.85     10.38 o 
   3  22   7       11.64       12.48      7.01 o 
   0  23   7       38.35       47.99     10.06 o 
   1  23   7       94.83      117.10     14.06 o 
   6   2   8        7.11       10.12      5.09 o 
   7   2   8        7.06        5.53      4.98 o 
   4   3   8        5.02        3.19      4.79 o 
   5   3   8       14.24        9.34      5.33 o 
   6   3   8       16.41       10.48      5.12 o 
   7   3   8        0.51        0.49      4.83 o 
   3   4   8       10.51       12.19      5.22 o 
   4   4   8        0.07       -0.55      4.47 o 
   5   4   8        0.23       -4.52      4.52 o 
   6   4   8        3.02        7.95      5.21 o 
   7   4   8        9.57        1.99      4.78 o 
   2   5   8       14.63       16.45      5.48 o 
   3   5   8        9.86        9.58      5.02 o 
   4   5   8        0.23       -1.88      4.43 o 
   5   5   8        5.63        8.41      5.11 o 
   6   5   8       12.12       15.64      5.44 o 
   1   6   8       12.77        7.36      5.11 o 
   2   6   8        6.71       -3.56      4.17 o 
   3   6   8       53.58       53.48      7.50 o 
   4   6   8        0.01       -0.35      4.14 o 
   5   6   8        0.08       -3.22      4.45 o 
   6   6   8        2.13        0.17      4.68 o 
   2   7   8        0.66        0.01      4.52 o 
   3   7   8        1.16       -0.19      4.37 o 
   4   7   8       10.85        0.38      4.43 o 
   5   7   8        3.23        0.52      4.85 o 
   3   8   8       14.70        2.03      4.43 o 
   4   8   8       66.49       87.92      9.58 o 
   5   8   8       72.13       82.52      9.38 o 
   5  12   8       22.89       29.38      5.92 o 
   4  13   8       13.65       18.80      5.04 o 
   3  14   8        0.55        3.45      4.24 o 
   2  15   8        0.91       -2.74      3.91 o 
                                                 
